# Supplementary material for: Habitat selection of female sharp-tailed grouse in grasslands managed for livestock production
Source: PLoS One. 2020 Jun 4;15(6):e0233756. doi: 10.1371/journal.pone.0233756 (PMC7272000; doi:10.1371/journal.pone.0233756)
Supplement: S1 Data — (ZIP) [file pone.0233756.s011.zip]

Archive with 1 entries (1 files):
- Data/Pts.15.FULL.csv
