# Supplementary material for: Habitat selection of female sharp-tailed grouse in grasslands managed for livestock production
Source: PLoS One. 2020 Jun 4;15(6):e0233756. doi: 10.1371/journal.pone.0233756 (PMC7272000; doi:10.1371/journal.pone.0233756)
Supplement: S1 Data — (ZIP) [file pone.0233756.s011.zip › Data/Pts.15.FULL.csv]

	id	year	year.id	ag1000	ag125	ag1300	ag200	ag30	ag500	ag75	ag750	draws1000	draws125	draws1300	draws200	draws30	draws500	draws75	draws750	ed1000	ed125	ed1300	ed200	ed30	ed500	ed75	ed750	grass1000	grass125	grass1300	grass200	grass30	grass500	grass75	grass750	grazesys	lekdist	oildist	restrot	roaddist	rot	season	StockLast	StockNow	vegtype	Easting	Northing	Date	use
1	1009	2016	20161009	7.0695219039917	0	6.97875308990479	0	0	1.38017594814301	0	5.86435508728027	0.938691675662994	0	0.984625995159149	0.884955823421478	0	2.25846910476685	0	1.47883701324463	79.9843521118164	27.210880279541	90.2285919189453	23.598819732666	0	41.4052696228027	0	66.9726333618164	77.6474075317383	97.9591827392578	76.3344268798828	98.2300872802734	100	94.855712890625	100	82.9678726196289	100	2568.462890625	212.13200378418	0	30	0	0	NA	NA	2	574561	5271595	2016-04-15	1
2	1009	2016	20161009	0.14667059481144	0	1.64104294776917	0	0	0	0	0	0.704018771648407	0	0.708239793777466	0.884955823421478	0	0.125470504164696	0	0.764915883541107	45.2723197937012	0	59.135139465332	11.799409866333	0	27.6035099029541	0	45.554988861084	94.895866394043	100	91.7084121704102	99.1150436401367	100	97.6160583496094	100	94.4926071166992	100	2731.97705078125	632.850708007812	0	442.944702148438	0	0	NA	NA	2	573772	5271449	2016-04-29	1
3	1009	2016	20161009	0	0	0.673691511154175	0	0	0	0	0	0.586682319641113	0	0.708239793777466	0	0	0.125470504164696	0	0.356960713863373	41.0677604675293	0	55.2772483825684	5.8997049331665	0	53.952320098877	0	49.6345405578613	95.0718688964844	100	92.9176025390625	100	100	93.851936340332	100	94.0846481323242	100	2906.90600585938	750	0	600	0	0	NA	NA	2	573692	5271595	2016-05-02	1
4	1009	2016	20161009	0	0	1.01917397975922	0	0	0	0	0	0.557348191738129	0	0.708239793777466	0	0	0.125470504164696	0	0.764915883541107	41.4588890075684	0	56.8894996643066	0	0	44.751148223877	0	48.2746887207031	95.3358764648438	100	92.4857482910156	100	100	94.855712890625	100	94.1356430053711	100	2840.03491210938	706.116088867188	0	540.832702636719	0	0	NA	NA	2	573703	5271543	2016-05-06	1
5	1009	2016	20161009	0.0880023464560509	0	1.76196205615997	0	0	0	0	0	0.674684584140778	2.04081606864929	0.690965712070465	0.884955823421478	0	0.125470504164696	0	1.01988804340363	53.5836486816406	27.210880279541	56.4288597106934	11.799409866333	0	14.2199897766113	0	40.4555511474609	94.0745086669922	97.9591827392578	92.3648300170898	99.1150436401367	100	98.8707733154297	100	95.8184585571289	2	2571.08911132812	666.108093261719	0	420	1	0	NA	NA	2	573746	5271236	2016-05-11	1
6	1009	2016	20161009	0	0	0	0	0	0	0	0	1.02669405937195	0	1.05372297763824	0	0	1.75658702850342	0	1.07088196277618	50.3568992614746	40.8163299560547	55.5651512145996	73.7463226318359	0	59.8076095581055	0	43.8551788330078	95.4238815307617	97.9591827392578	94.6968383789062	93.8053131103516	100	94.3538284301758	100	95.8694534301758	2	2770.73999023438	1051.71301269531	0	1410.31896972656	1	0	0.836563110351562	0.975990176200867	2	572887	5270646	2016-05-16	1
7	1009	2016	20161009	0	0	0	0	0	0	0	0	1.02669405937195	0	1.05372297763824	0	0	1.75658702850342	0	1.07088196277618	50.3568992614746	40.8163299560547	55.5651512145996	73.7463226318359	0	59.8076095581055	0	43.8551788330078	95.4238815307617	97.9591827392578	94.6968383789062	93.8053131103516	100	94.3538284301758	100	95.8694534301758	2	2770.73999023438	1051.71301269531	0	1410.31896972656	1	0	0.836563110351562	0.975990176200867	2	572887	5270646	2016-05-16	1
8	1009	2016	20161009	0	0	0	0	0	0	0	0	0.909357607364655	6.12244892120361	1.03644800186157	4.42477893829346	0	2.00752806663513	7.69230699539185	1.12187695503235	39.6988410949707	115.646301269531	55.507568359375	73.7463226318359	333.333312988281	40.1505699157715	282.051300048828	38.4157791137695	96.4212265014648	87.7550964355469	94.5586471557617	92.035400390625	80	95.8594665527344	76.9230804443359	96.3793869018555	2	2898.22412109375	1230.36596679688	0	1376.40795898438	1	0	0.836563110351562	0.975990176200867	2	572852	5270827	2016-05-23	1
9	1009	2016	20161009	0	0	0	0	0	0	0	0	0.85068941116333	0	0.863707005977631	0	0	1.00376403331757	0	1.01988804340363	39.3077201843262	6.80272102355957	54.183219909668	29.4985294342041	0	35.1317405700684	0	42.6653099060059	96.450569152832	100	94.5586471557617	98.2300872802734	100	96.6122970581055	100	95.9714431762695	2	2754.94091796875	1247.79797363281	0	1204.86499023438	1	0	0.836563110351562	0.975990176200867	2	573032	5270822	2016-05-27	1
10	1009	2016	20161009	0	0	0.0172741394490004	0	0	0	0	0	0.88002347946167	0	0.863707005977631	0	0	0	0	0.40795511007309	50.3568992614746	0	51.8224182128906	0	0	52.2793807983398	0	46.0649299621582	95.1598663330078	100	94.8523025512695	100	100	94.9811782836914	100	95.6144790649414	2	2424.251953125	1224.5	0	957.183288574219	1	0	0.836563110351562	0.975990176200867	2	573346	5270708	2016-06-03	1
11	1009	2016	20161009	0	0	0.0172741394490004	0	0	0	0	0	0.85068941116333	0	0.880981087684631	0	0	0	0	0.305966287851334	49.7702217102051	0	52.2830696105957	5.8997049331665	0	54.3705596923828	0	46.2349090576172	95.1011962890625	100	94.7659378051758	100	100	94.7302398681641	100	95.6144790649414	2	2401.68701171875	1198.875	0	931.933471679688	1	0	0.836563110351562	0.975990176200867	2	573392	5270707	2016-06-04	1
12	1009	2016	20161009	0	0	0.310934513807297	0	0	0	0	0	0.85068941116333	0	0.880981087684631	0	0	0	0	0.305966287851334	49.9657783508301	0	57.695629119873	5.8997049331665	0	30.5311603546143	0	46.404899597168	95.1011962890625	100	93.7813110351562	100	100	97.490592956543	100	95.6144790649414	2	2376.25805664062	1008.46398925781	0	740.9453125	1	0	0.836563110351562	0.975990176200867	2	573547	5270843	2016-06-15	1
13	1009	2016	20161009	1.02669405937195	0	3.09207105636597	0	0	0	0	0	0.645350515842438	0	0.690965712070465	0	0	0.125470504164696	0	1.07088196277618	58.5704498291016	40.8163299560547	59.4806289672852	17.6991195678711	0	25.5123405456543	0	49.9744987487793	93.1064834594727	95.9183731079102	91.0347213745117	98.2300872802734	100	98.1179428100586	100	95.2065277099609	2	2329.97900390625	617.73779296875	0	349.857086181641	1	0	0.836563110351562	0.975990176200867	2	573855	5271042	2016-06-19	1
14	1009	2016	20161009	0	0	0	0	0	0	0	0	0.41067761182785	0	0.82915872335434	0	0	0.250941008329391	0	0.203977599740028	43.8056106567383	0	53.2043495178223	11.799409866333	0	25.930570602417	0	38.7557411193848	94.807861328125	100	94.0404205322266	99.1150436401367	100	97.365119934082	100	95.0025482177734	100	2965.7548828125	1080.4169921875	0	859.069274902344	0	0	NA	NA	2	573333	5271444	2016-06-28	1
15	1009	2016	20161009	0	0	0	0	0	0	0	0	0.322675287723541	0	0.656417429447174	0	0	0	0	0.152983203530312	45.2723197937012	61.2244911193848	47.9645309448242	47.197639465332	266.666687011719	58.5529098510742	102.564102172852	52.5242195129395	94.5438537597656	95.9183731079102	94.6104736328125	95.5752182006836	80	91.7189483642578	92.3076934814453	93.57470703125	100	3062.35205078125	989.545288085938	0	818.840576171875	0	0	NA	NA	2	573431	5271640	2016-07-08	1
16	1009	2016	20161009	0	0	0.0863707065582275	0	0	0	0	0	0.14667059481144	0	0.345482796430588	0	0	0	0	0.152983203530312	52.7036285400391	258.503387451172	54.6438598632812	221.238906860352	333.333312988281	104.558799743652	358.974395751953	70.202278137207	93.4291610717773	48.9795913696289	93.2803573608398	61.9468994140625	80	85.4454193115234	69.2307662963867	90.6680297851562	100	3469.89892578125	1276.32299804688	0	900	0	0	NA	NA	2	573290	5272035	2016-07-11	1
17	1009	2016	20161009	0	0	0	0	0	0	0	0	0.352009385824203	0	0.535498380661011	0	0	0	0	0.152983203530312	48.4990692138672	61.2244911193848	46.1795310974121	94.3952789306641	0	83.2287826538086	25.6410293579102	56.2638092041016	93.9865036010742	95.9183731079102	94.4550018310547	87.6106185913086	100	88.7076568603516	100	92.7587966918945	100	3164.2529296875	966.074523925781	0	692.603820800781	0	0	NA	NA	2	573536	5271817	2016-07-13	1
18	1009	2016	20161009	0	0	0	0	0	0	0	0	0.704018771648407	0	0.708239793777466	0.884955823421478	0	0.250941008329391	0	0.56093829870224	43.3167114257812	6.80272102355957	53.2619285583496	23.598819732666	0	15.4746999740601	0	31.4465408325195	94.8665313720703	100	94.0922470092773	99.1150436401367	100	98.8707733154297	100	96.3284072875977	100	3057.35205078125	1290	0	1056.8349609375	0	0	NA	NA	2	573114	5271364	2016-07-21	1
19	1009	2016	20161009	0	0	0.0172741394490004	0	0	0	0	0	0.85068941116333	0	0.880981087684631	0	0	0	0	0.305966287851334	49.7702217102051	0	52.2830696105957	5.8997049331665	0	54.3705596923828	0	46.2349090576172	95.1011962890625	100	94.7659378051758	100	100	94.7302398681641	100	95.6144790649414	2	2401.68701171875	1198.875	0	931.933471679688	1	0	0.836563110351562	0.975990176200867	2	573392	5270707	2016-06-06	1
20	1009	2016	20161009	0	0	0.0172741394490004	0	0	0	0	0	0.85068941116333	0	0.880981087684631	0	0	0	0	0.305966287851334	49.7702217102051	0	52.2830696105957	5.8997049331665	0	54.3705596923828	0	46.2349090576172	95.1011962890625	100	94.7659378051758	100	100	94.7302398681641	100	95.6144790649414	2	2401.68701171875	1198.875	0	931.933471679688	1	0	0.836563110351562	0.975990176200867	2	573392	5270707	2016-06-08	1
21	1009	2016	20161009	0	0	0.0172741394490004	0	0	0	0	0	0.85068941116333	0	0.880981087684631	0	0	0	0	0.305966287851334	49.7702217102051	0	52.2830696105957	5.8997049331665	0	54.3705596923828	0	46.2349090576172	95.1011962890625	100	94.7659378051758	100	100	94.7302398681641	100	95.6144790649414	2	2401.68701171875	1198.875	0	931.933471679688	1	0	0.836563110351562	0.975990176200867	2	573392	5270707	2016-06-13	1
22	1009	2016	20161009	11.5283098220825	0	9.93263053894043	1.76991200447083	0	14.6800498962402	0	14.1764402389526	1.20269894599915	0	0.932803571224213	0	0	2.38393998146057	0	1.37684905529022	89.4690628051758	27.210880279541	86.140380859375	64.8967514038086	0	94.9393463134766	51.2820510864258	92.1298675537109	76.2393569946289	97.9591827392578	76.213508605957	95.5752182006836	100	78.4190826416016	100	77.3584899902344	100	2040.22094726562	276.586303710938	0	210	0	0	NA	NA	2	574597.2552	5271078.753	2016-04-18	1
23	1009	2016	20161009	0	0	0.570046722888947	0	0	0	0	0	0.586682319641113	0	0.725513875484467	0	0	0.125470504164696	0	0.305966287851334	41.3610992431641	0	54.5862808227539	5.8997049331665	0	48.9334983825684	0	49.2945785522461	95.1011962890625	100	93.1594390869141	100	100	94.4792861938477	100	94.0846481323242	100	2896.98095703125	771.297607421875	0	607.453674316406	0	0	NA	NA	2	573667.1307	5271568.484	2016-04-20	1
24	1009	2016	20161009	0	0	1.12281894683838	0	0	0	0	0	0.674684584140778	0	0.725513875484467	0.884955823421478	0	0.125470504164696	0	0.71392148733139	47.6190490722656	0	56.4864387512207	14.7492599487305	0	14.2199897766113	0	41.9853782653809	94.7785263061523	100	92.7448577880859	99.1150436401367	100	98.9962387084961	100	94.9005584716797	100	2729.17602539062	720	0	502.8916015625	0	0	NA	NA	2	573691.803	5271405.394	2016-04-22	1
25	1009	2016	20161009	4.98680019378662	0	6.13231992721558	0	0	0	0	1.83579802513123	0.762687027454376	6.12244892120361	0.967351913452148	3.53982305526733	0	1.12923502922058	0	1.07088196277618	64.3394927978516	170.067993164062	66.5054397583008	126.843696594238	0	92.8481826782227	51.2820510864258	76.4915771484375	89.3810501098633	83.673469543457	86.9753036499023	87.6106185913086	100	90.8406524658203	100	90.7190170288086	2	1939.81994628906	618.4658203125	0	450	1	0	0.836563110351562	0.975990176200867	2	574170.4225	5270775.459	2016-06-16	1
26	1009	2016	20161009	0	0	0.932803571224213	0	0	0	0	0	0.557348191738129	0	0.690965712070465	0	0	0.125470504164696	0	0.71392148733139	40.6766395568848	0	56.4864387512207	0	0	47.2605590820312	0	49.6345405578613	95.2772064208984	100	92.5202865600586	100	100	94.4792861938477	100	93.9826583862305	100	2865.74609375	713.091918945312	0	558.032287597656	0	0	NA	NA	2	573704.4354	5271565.26	2016-06-22	1
27	1009	2016	20161009	0	0	0	0	0	0	0	0	0.645350515842438	0	0.760062217712402	0.884955823421478	0	0.250941008329391	0	0.56093829870224	43.610050201416	0	54.1256408691406	23.598819732666	0	15.0564603805542	0	32.4664306640625	94.8371963500977	100	94.0058670043945	98.2300872802734	100	98.8707733154297	100	96.1244277954102	100	3037.1201171875	1260	0	1027.03503417969	0	0	NA	NA	2	573148.9614	5271354.293	2016-06-26	1
28	1009	2016	20161009	0.293341189622879	0	2.07289695739746	0	0	0	0	0	0.704018771648407	2.04081606864929	0.673691511154175	0.884955823421478	20	0.250941008329391	7.69230699539185	0.866904616355896	52.8014106750488	27.210880279541	59.0775604248047	11.799409866333	266.666687011719	20.4935207366943	102.564102172852	40.2855682373047	93.9865036010742	97.9591827392578	91.7084121704102	99.1150436401367	80	98.4943466186523	92.3076934814453	95.8694534301758	100	2613.9619140625	600	0	371.079498291016	0	0	NA	NA	2	573801.99	5271332.738	2016-07-02	1
29	1009	2016	20161009	1.23203301429749	0	3.10934495925903	0	0	0	0	0	0.821355223655701	0	0.639143228530884	0	0	1.38017594814301	0	0.866904616355896	50.1613388061523	0	64.6628570556641	0	0	33.0405693054199	0	39.7756195068359	93.5464935302734	100	88.7199935913086	100	100	97.1141815185547	100	95.9204483032227	100	2643.57690429688	453.982391357422	0	296.984893798828	0	0	NA	NA	2	573965.9558	5271458.01	2016-07-03	1
30	1009	2016	20161009	0	0	0.241837993264198	0	0	0	0	0	0.88002347946167	0	0.811884582042694	0	0	0.125470504164696	0	0.152983203530312	56.0281600952148	0	54.8166007995605	8.84955787658691	0	11.7105798721313	0	25.3272094726562	93.8105010986328	100	93.8849563598633	100	100	99.121696472168	100	97.5012664794922	2	2689.31201171875	907.964782714844	0	660	1	0	0.836563110351562	0.975990176200867	2	573488.7175	5271233.194	2016-07-05	1
31	1009	2016	20161009	0	0	0	0	0	0	0	0	0.234672904014587	0	0.449127614498138	0	0	0.376411586999893	0	0.203977599740028	52.7036285400391	6.80272102355957	52.3982315063477	20.6489696502686	0	81.9740676879883	0	63.5730094909668	93.5171585083008	100	93.8676834106445	99.1150436401367	100	88.5821762084961	100	91.5859222412109	100	3444.25610351562	1394.59704589844	0	1124.5	0	0	NA	NA	2	573071.5054	5271862.757	2016-07-12	1
32	1009	2016	20161009	2.28806090354919	0	4.18034219741821	0	0	0	0	0.356960713863373	0.792021095752716	0	0.621869087219238	0	0	1.88205802440643	0	1.07088196277618	56.4192810058594	0	64.8356094360352	0	0	35.1317405700684	0	43.1752510070801	91.9037933349609	100	87.5108032226562	100	100	96.7377700805664	100	95.5634918212891	100	2509.44189453125	390	0	174.928604125977	0	0	NA	NA	2	574019.2425	5271353.266	2016-07-18	1
33	1009	2016	20161009	1.32003498077393	0	3.23026394844055	0	0	0	0	0	0.821355223655701	0	0.639143228530884	0	0	1.38017594814301	0	0.866904616355896	52.3125114440918	0	64.6628570556641	5.8997049331665	0	32.6223297119141	0	39.9456100463867	93.2531509399414	100	88.7199935913086	100	100	97.2396469116211	100	95.9204483032227	100	2617.05908203125	450.998901367188	0	276.586303710938	0	0	NA	NA	2	573961.5169	5271441.225	2016-07-19	1
34	1009	2016	20161009	0	0	0	0	0	0	0	0	1.02669405937195	2.04081606864929	0.915529370307922	0.884955823421478	0	0.627352595329285	0	0.356960713863373	53.9747695922852	54.4217681884766	62.2444915771484	23.598819732666	66.6666564941406	22.1664600372314	102.564102172852	27.5369701385498	94.3385162353516	95.9183731079102	93.2112731933594	98.2300872802734	100	98.2434234619141	92.3076934814453	97.7052536010742	100	3694.9970703125	1961.27502441406	0	1747.48400878906	0	0	NA	NA	2	572465.7171	5271607.602	2016-07-26	1
35	1009	2016	20161009	0	0	0	0	0	0	0	0	0.762687027454376	2.04081606864929	0.690965712070465	0.884955823421478	0	0.501882076263428	7.69230699539185	0.356960713863373	53.1925315856934	54.4217681884766	58.5593414306641	35.3982315063477	133.333297729492	17.98410987854	153.846206665039	37.0559196472168	94.0158386230469	95.9183731079102	93.4876480102539	97.3451309204102	100	98.6198272705078	92.3076934814453	95.767463684082	100	3521.64697265625	1697.05603027344	0	1491.87805175781	0	0	NA	NA	2	572723.7648	5271641.389	2016-07-28	1
36	1009	2016	20161009	0	0	0.0518224202096462	0	0	0	0	0	0.85068941116333	0	0.811884582042694	0	0	0.125470504164696	0	0.152983203530312	54.8548011779785	0	53.6650009155273	8.84955787658691	0	10.4558801651001	0	23.6273994445801	93.8985137939453	100	94.1613388061523	100	100	99.2471771240234	100	97.6032562255859	2	2727.19604492188	967.470886230469	0	720	1	0	0.836563110351562	0.975990176200867	2	573432.4712	5271222.683	2016-07-31	1
37	1009	2016	20161009	0	0	0	0	0	0	0	0	0.821355223655701	0	0.898255288600922	0	0	1.12923502922058	0	1.01988804340363	38.2321281433105	20.4081592559814	54.9893493652344	41.2979393005371	0	33.0405693054199	0	42.1553611755371	96.5092391967773	100	94.5240936279297	96.4601669311523	100	96.6122970581055	100	95.9714431762695	2	2797.087890625	1272.7919921875	0	1224.13195800781	1	0	0.836563110351562	0.975990176200867	2	572981.6767	5270845.221	2016-08-02	1
38	1009	2016	20161009	0	0	0	0	0	0	0	0	0.821355223655701	0	0.898255288600922	0	0	1.12923502922058	0	1.01988804340363	38.2321281433105	20.4081592559814	54.9893493652344	41.2979393005371	0	33.0405693054199	0	42.1553611755371	96.5092391967773	100	94.5240936279297	96.4601669311523	100	96.6122970581055	100	95.9714431762695	2	2797.087890625	1272.7919921875	0	1224.13195800781	1	0	0.836563110351562	0.975990176200867	2	572984.3039	5270844.928	2016-08-05	1
39	1009	2016	20161009	0	0	0	0	0	0	0	0	0.498679995536804	0	0.880981087684631	0	0	0.250941008329391	0	0.40795511007309	51.0413589477539	27.210880279541	51.4769401550293	23.598819732666	0	12.1288204193115	25.6410293579102	23.9673595428467	94.2505111694336	97.9591827392578	94.4550018310547	98.2300872802734	100	99.121696472168	100	97.5522689819336	2	2805.28100585938	1086.64599609375	0	840	1	0	0.836563110351562	0.975990176200867	2	573320.5779	5271233.421	2016-08-08	1
40	1009	2016	20161009	0	0	1.19191598892212	0	0	0	0	0	0.762687027454376	0	0.811884582042694	0	0	0.125470504164696	0	0.611932694911957	54.1703300476074	0	57.5228881835938	0	0	13.8017597198486	0	35.3561096191406	94.1038436889648	100	92.7966766357422	100	100	98.9962387084961	100	97.0423278808594	2	2550	771.297607421875	0	513.517272949219	1	0	0.836563110351562	0.975990176200867	2	573663.8874	5271144.97	2016-08-10	1
41	1009	2016	20161009	0	0	0.0172741394490004	0	0	0	0	0	0.733352899551392	0	0.82915872335434	0	0	0.250941008329391	0	0.203977599740028	54.0725517272949	0	53.4346694946289	14.7492599487305	0	11.7105798721313	0	24.4773101806641	93.9865036010742	100	94.2131729125977	99.1150436401367	100	99.121696472168	100	97.7052536010742	2	2746.43408203125	997.246215820312	0	750	1	0	0.836563110351562	0.975990176200867	2	573423.3094	5271215.035	2016-08-12	1
42	1009	2016	20161009	0	0	0	0	0	0	0	0	0.762687027454376	2.04081606864929	0.777336299419403	1.76991200447083	0	0.501882076263428	0	0.356960713863373	51.7258186340332	40.8163299560547	60.286750793457	50.1474914550781	0	18.4023399353027	51.2820510864258	35.0161514282227	94.2211837768555	97.9591827392578	93.3149108886719	96.4601669311523	100	98.7452926635742	100	96.4813766479492	100	3585.09399414062	1786.19702148438	0	1578.92395019531	0	0	NA	NA	2	572623.6526	5271648.212	2016-07-24	1
43	1009	2016	20161009	4.51745414733887	0	6.87510776519775	0	0	0	0	1.32585394382477	1.1733649969101	0	0.932803571224213	0	0	1.5056459903717	0	1.37684905529022	78.0287475585938	0	95.0653533935547	0	0	44.3329200744629	0	75.4716873168945	78.175422668457	100	75.297981262207	100	100	90.464241027832	100	83.8857727050781	100	2824.46508789062	483.735504150391	0	234.307495117188	0	0	NA	NA	2	574583.294510304	5271883.89138516	2016-04-15	0
44	1009	2016	20161009	0.14667059481144	0	1.64104294776917	0	0	0	0	0	0.704018771648407	0	0.708239793777466	0.884955823421478	0	0.125470504164696	0	0.764915883541107	45.2723197937012	0	59.135139465332	11.799409866333	0	27.6035099029541	0	45.554988861084	94.895866394043	100	91.7084121704102	99.1150436401367	100	97.6160583496094	100	94.4926071166992	100	2731.97705078125	632.850708007812	0	442.944702148438	0	0	NA	NA	2	573758.719905622	5271467.5084865	2016-04-29	0
45	1009	2016	20161009	0	0	0.82915872335434	0	0	0	0	0	0.821355223655701	0	0.915529370307922	0	0	0.125470504164696	0	0.356960713863373	52.9969711303711	13.6054401397705	58.3290100097656	11.799409866333	0	11.2923498153687	0	33.6562995910645	94.2211837768555	100	93.055793762207	99.1150436401367	100	99.121696472168	100	97.0423278808594	2	2539.38989257812	844.807678222656	0	582.49462890625	1	0	0.836563110351562	0.975990176200867	2	573599.107073057	5271092.11382059	2016-05-02	0
46	1009	2016	20161009	10.2962703704834	0	9.05165004730225	0	0	6.52446699142456	0	10.6578302383423	1.02669405937195	0	0.811884582042694	0.884955823421478	0	1.5056459903717	0	1.27486002445221	81.6466217041016	95.2380981445312	78.0215377807617	106.194702148438	133.333297729492	106.23169708252	153.846206665039	90.6000366210938	81.1088333129883	91.8367309570312	80.1520233154297	92.035400390625	100	84.0652465820312	92.3076934814453	81.5910263061523	100	1883.0830078125	480	0	420	0	0	NA	NA	2	574453.53316347	5270870.62458592	2016-05-06	0
47	1009	2016	20161009	0.0293341092765331	0	0.276386290788651	0	0	0	0	0.0509943887591362	0.704018771648407	0	1.31283497810364	0	0	0.125470504164696	0	0.458949506282806	61.406078338623	238.095199584961	56.6591796875	132.743392944336	466.666687011719	60.2258491516113	435.897399902344	64.2529296875	94.0745086669922	75.5102005004883	94.2649765014648	85.8407135009766	40	94.4792861938477	61.538459777832	93.57470703125	2	1978.40795898438	1176.13793945312	0	941.541320800781	1	0	0.836563110351562	0.975990176200867	1	573683.588378936	5270419.36783983	2016-05-11	0
48	1009	2016	20161009	0	0	0.362756997346878	0	0	0	0	0	0.674684584140778	0	0.690965712070465	0	0	0.125470504164696	0	0.203977599740028	46.6412391662598	27.210880279541	53.895320892334	11.799409866333	0	19.6570491790771	0	39.7756195068359	94.807861328125	97.9591827392578	93.694938659668	99.1150436401367	100	98.3688812255859	100	95.1045379638672	100	2821.43603515625	840.535522460938	0	626.418395996094	0	0	NA	NA	2	573549.773873318	5271436.07643035	2016-05-16	0
49	1009	2016	20161009	0.234672904014587	0	1.91743004322052	0	0	0	0	0	0.14667059481144	0	0.483675897121429	0	0	0	0	0.0509943887591362	60.0371589660645	88.4353713989258	69.5572128295898	94.3952789306641	66.6666564941406	73.1911315917969	76.9230804443359	60.1733818054199	91.4051132202148	93.8775482177734	88.0981063842773	92.035400390625	100	89.4604797363281	92.3076934814453	91.9938812255859	100	3407.873046875	1061.50805664062	0	494.772705078125	0	0	NA	NA	2	573679.515069554	5272183.12903727	2016-05-16	0
50	1009	2016	20161009	0	0	0	0	0	0	0	0	0.909357607364655	0	0.84643292427063	0	0	0.250941008329391	0	0.662927091121674	44.7834205627441	0	51.6496810913086	0	0	36.8046798706055	0	41.8153991699219	95.8345565795898	100	94.817756652832	100	100	96.9887084960938	100	96.0224380493164	2	2596.68994140625	1261.78405761719	0	1047.85498046875	1	0	0.836563110351562	0.975990176200867	2	573198.236650871	5270796.17995419	2016-05-23	0
51	1009	2016	20161009	11.7923097610474	2.04081606864929	10.00172996521	8.84955787658691	0	16.9385204315186	0	13.8194799423218	1.29070103168488	4.0816330909729	1.17464196681976	3.53982305526733	0	2.38393998146057	0	1.32585394382477	96.5092391967773	108.84349822998	93.9137420654297	115.044296264648	0	83.6470108032227	25.6410293579102	90.4300537109375	70.871223449707	89.7959213256836	73.0523376464844	81.4159317016602	100	74.5294876098633	100	70.6272277832031	100	2288.86401367188	240	0	30	0	0	NA	NA	2	574756.646592016	5271383.50093783	2016-05-27	0
52	1009	2016	20161009	0	0	0.172741398215294	0	0	0	0	0	0.14667059481144	0	0.414579391479492	0	0	0	0	0.101988799870014	48.4012908935547	204.081604003906	52.1103210449219	203.539794921875	266.666687011719	89.5022964477539	205.128204345703	64.2529296875	94.0158386230469	75.5102005004883	93.1594390869141	67.2566375732422	80	87.8293609619141	76.9230804443359	91.5349273681641	100	3308.30810546875	1065.31701660156	0	692.603820800781	0	0	NA	NA	2	573499.539811033	5271957.82850667	2016-06-03	0
53	1009	2016	20161009	0	0	0	0	0	0	0	0	0.85068941116333	0	0.898255288600922	0	0	0.752823114395142	0	1.27486002445221	53.8769912719727	108.84349822998	53.5498390197754	123.893798828125	133.333297729492	60.2258491516113	102.564102172852	61.7032089233398	94.8665313720703	93.8775482177734	94.7659378051758	87.6106185913086	100	94.2283630371094	92.3076934814453	94.2376327514648	2	2582.7890625	853.287780761719	0	1431.22302246094	1	0	0.836563110351562	0.975990176200867	2	572951.113422561	5270435.6142675	2016-06-04	0
54	1009	2016	20161009	4.60545587539673	0	5.73501491546631	0	0	0	0	2.39673590660095	0.821355223655701	0	0.604594886302948	0	0	2.25846910476685	0	1.07088196277618	62.7750091552734	54.4217681884766	66.2751235961914	23.598819732666	0	55.6252593994141	102.564102172852	64.0829467773438	89.7917327880859	95.9183731079102	86.508903503418	98.2300872802734	100	94.855712890625	100	91.8408966064453	2	2188.35498046875	403.608703613281	0	182.482894897461	1	0	0.836563110351562	0.975990176200867	2	574133.891950883	5271045.13369207	2016-06-15	0
55	1009	2016	20161009	0	0	0	0	0	0	0	0	0.821355223655701	0	0.84643292427063	0	0	1.25470495223999	0	1.12187695503235	38.9165916442871	0	53.0891914367676	2.94985198974609	0	24.2576293945312	0	30.4266490936279	96.2158966064453	100	94.5586471557617	100	100	97.7415313720703	100	97.2462997436523	2	2954.81005859375	1465.09399414062	0	1209.33898925781	1	0	0.836563110351562	0.975990176200867	2	572967.025471871	5271077.8037974	2016-06-19	0
56	1009	2016	20161009	0.0293341092765331	0	0.0172741394490004	0	0	0	0	0	0.616016387939453	0	1.22646403312683	0	0	0	0	0.458949506282806	56.1259384155273	163.26530456543	53.607421875	103.24479675293	200	53.1158485412598	205.128204345703	61.5332298278809	94.4558486938477	83.673469543457	94.7313766479492	90.2654876708984	100	95.1066513061523	84.6153869628906	94.1356430053711	2	2151.02294921875	1152.56201171875	0	956.713073730469	1	0	0.836563110351562	0.975990176200867	2	573531.906248891	5270498.83352736	2016-06-28	0
57	1009	2016	20161009	0	0	0	0	0	0	0	0	1.49603998661041	6.12244892120361	1.26101195812225	2.65486693382263	0	0.501882076263428	7.69230699539185	0.611932694911957	53.2903099060059	54.4217681884766	69.9026870727539	47.197639465332	66.6666564941406	51.4429092407227	76.9230804443359	48.1047096252441	95.1011962890625	93.8775482177734	92.883056640625	96.4601669311523	100	95.6085433959961	92.3076934814453	95.767463684082	100	3991.80395507812	2135.06396484375	0	2130.63403320312	0	0	NA	NA	2	572071.810935921	5271598.84974983	2016-07-08	0
58	1009	2016	20161009	0	0	0	0	0	0	0	0	0.176004692912102	0	0.604594886302948	0	0	0	0	0.203977599740028	46.9345893859863	129.251693725586	44.3945388793945	79.6460189819336	133.333297729492	72.7729034423828	128.205093383789	55.5838890075684	94.1918487548828	89.7959213256836	94.817756652832	89.3805313110352	100	89.5859527587891	92.3076934814453	93.0137710571289	100	3153.56909179688	1043.55200195312	0	835.703308105469	0	0	NA	NA	2	573424.053364136	5271721.72702502	2016-07-11	0
59	1009	2016	20161009	0	0	0	0	0	0	0	0	1.78938102722168	14.2857103347778	1.52012395858765	7.96460199356079	40	2.76035094261169	30.769229888916	1.78480398654938	59.2549095153809	156.462600708008	68.1752777099609	100.294998168945	466.666687011719	47.6787910461426	307.692291259766	55.4139099121094	94.5438537597656	85.7142868041992	93.2112731933594	91.1504364013672	60	95.4830627441406	69.2307662963867	95.0535430908203	2	3241.38891601562	1233.28796386719	0	1826.30798339844	1	0	0.836563110351562	0.975990176200867	2	572378.291076427	5270782.54112574	2016-07-13	0
60	1009	2016	20161009	0	0	0	0	0	0	0	0	0.909357607364655	2.04081606864929	0.984625995159149	3.53982305526733	0	1.75658702850342	0	1.22386503219604	36.2765197753906	95.2380981445312	57.2349891662598	56.0471992492676	200	37.2229194641113	205.128204345703	39.605640411377	96.7439117431641	91.8367309570312	94.3168106079102	93.8053131103516	100	96.2358932495117	84.6153869628906	96.3284072875977	2	2952.21899414062	1320.34094238281	0	1353.66198730469	1	0	0.836563110351562	0.975990176200867	2	572831.846517559	5270911.67840302	2016-07-21	0
61	1009	2016	20161009	0	0	0	0	0	0	0	0	0.205338805913925	0	0.345482796430588	0	0	0	0	0.203977599740028	67.1751327514648	47.6190490722656	66.1599578857422	53.097339630127	0	72.7729034423828	0	77.6814575195312	91.6104431152344	95.9183731079102	92.3648300170898	94.6902618408203	100	91.7189483642578	100	90.0050964355469	100	3799.7099609375	1733.26293945312	0	1366.23596191406	0	0	NA	NA	2	572813.668792668	5272092.12883737	2016-06-06	0
62	1009	2016	20161009	6.01349401473999	0	7.20331716537476	0	0	0	0	2.75369691848755	1.14402997493744	0	1.01917397975922	0	0	1.63111698627472	0	1.42784297466278	79.7888031005859	0	93.2803573608398	0	0	38.0593910217285	0	79.3812713623047	76.9433822631836	100	75.297981262207	100	100	91.8444137573242	100	81.4890365600586	100	2730.1650390625	400.249908447266	0	192.093704223633	0	0	NA	NA	2	574618.737471841	5271803.69566779	2016-06-08	0
63	1009	2016	20161009	0	0	0	0	0	0	0	0	0.205338805913925	0	0.639143228530884	0	0	0.376411586999893	0	0.356960713863373	63.948371887207	0	69.2117233276367	14.7492599487305	0	24.2576293945312	0	51.3343505859375	92.6664733886719	100	92.002082824707	99.1150436401367	100	97.9924697875977	100	95.0025482177734	100	3861.73510742188	1957.60095214844	0	1684.28002929688	0	0	NA	NA	2	572512.22838092	5271899.94953403	2016-06-13	0
64	1009	2016	20161009	0	0	0	0	0	0	0	0	1.20269894599915	6.12244892120361	1.20919001102448	2.65486693382263	0	0.501882076263428	7.69230699539185	0.305966287851334	50.6502418518066	54.4217681884766	71.5725326538086	23.598819732666	66.6666564941406	43.914680480957	76.9230804443359	43.3452301025391	95.3945465087891	93.8775482177734	92.4166488647461	97.3451309204102	100	96.3613586425781	92.3076934814453	96.175422668457	100	3960.22705078125	2163.7470703125	0	2053.412109375	0	0	NA	NA	2	572162.417161943	5271676.89882237	2016-04-18	0
65	1009	2016	20161009	0	0	0	0	0	0	0	0	0.293341189622879	0	0.708239793777466	0	0	0.250941008329391	0	0.254972010850906	47.1301498413086	0	49.1737213134766	0	0	49.3517303466797	0	52.3542404174805	94.0451736450195	100	94.4377288818359	100	100	93.6010131835938	100	93.3707275390625	100	3204.80908203125	1223.76501464844	0	1036.19494628906	0	0	NA	NA	2	573206.010471898	5271628.01415206	2016-04-20	0
66	1009	2016	20161009	3.31475496292114	0	4.78493690490723	0	0	0	0	1.01988804340363	0.909357607364655	0	0.673691511154175	0.884955823421478	0	1.88205802440643	0	1.1728709936142	60.5260581970215	6.80272102355957	72.4938125610352	29.4985294342041	0	35.5499801635742	0	43.1752510070801	89.8797302246094	100	84.1077880859375	97.3451309204102	100	96.7377700805664	100	94.8495635986328	100	2580.17407226562	256.320098876953	0	201.24609375	0	0	NA	NA	2	574150.261143498	5271492.3005542	2016-04-22	0
67	1009	2016	20161009	3.31475496292114	0	4.78493690490723	0	0	0	0	1.01988804340363	0.909357607364655	0	0.673691511154175	0.884955823421478	0	1.88205802440643	0	1.1728709936142	60.5260581970215	6.80272102355957	72.4938125610352	29.4985294342041	0	35.5499801635742	0	43.1752510070801	89.8797302246094	100	84.1077880859375	97.3451309204102	100	96.7377700805664	100	94.8495635986328	100	2580.17407226562	256.320098876953	0	201.24609375	0	0	NA	NA	2	574154.414741161	5271474.3892672	2016-06-16	0
68	1009	2016	20161009	6.33616876602173	0	6.201416015625	0	0	0.501882076263428	0	4.18154001235962	0.997359871864319	0	0.898255288600922	2.65486693382263	0	2.38393998146057	0	1.37684905529022	73.1397171020508	40.8163299560547	87.3495712280273	35.3982315063477	266.666687011719	40.1505699157715	102.564102172852	59.1534881591797	80.5221481323242	97.9591827392578	78.0100173950195	96.4601669311523	80	95.6085433959961	92.3076934814453	87.9653167724609	100	2592.00708007812	210	0	30	0	0	NA	NA	2	574462.066768094	5271617.46108473	2016-06-22	0
69	1009	2016	20161009	7.01085376739502	0	6.73691511154175	0	0	1.75658702850342	0	5.66037797927856	1.02669405937195	6.12244892120361	0.932803571224213	6.19469022750854	0	2.50940990447998	7.69230699539185	1.1728709936142	75.3886795043945	88.4353713989258	85.8524780273438	64.8967514038086	133.333297729492	47.2605590820312	102.564102172852	56.2638092041016	80.1701431274414	91.8367309570312	78.0272903442383	92.9203567504883	100	93.9774169921875	92.3076934814453	87.9143295288086	100	2505.67407226562	120	0	84.8528137207031	0	0	NA	NA	2	574463.260865245	5271516.8206737	2016-06-26	0
70	1009	2016	20161009	13.9337100982666	46.9387702941895	10.8999795913696	38.9380493164062	40	25.4705104827881	38.461540222168	16.3181991577148	1.40803802013397	0	1.22646403312683	0	0	2.00752806663513	0	1.52983200550079	101.789398193359	190.476196289062	97.5413131713867	168.1416015625	466.666687011719	97.0305328369141	358.974395751953	103.348602294922	67.9964828491211	44.8979606628418	71.8258666992188	53.097339630127	40	64.4918365478516	38.461540222168	66.5476837158203	100	2160.2080078125	313.209197998047	0	0	0	0	NA	NA	4	574833.580512343	5271234.92916796	2016-07-02	0
71	1009	2016	20161009	7.65620422363281	0	7.46242904663086	0	0	2.38393998146057	0	7.19020891189575	1.02669405937195	0	1.00189995765686	0.884955823421478	0	2.25846910476685	0	1.32585394382477	84.3844833374023	6.80272102355957	90.516487121582	23.598819732666	0	46.005859375	0	67.9925231933594	76.4153671264648	100	75.9371185302734	98.2300872802734	100	93.7264709472656	100	81.2850570678711	100	2532.11401367188	189.736694335938	0	30	0	0	NA	NA	2	574591.000332347	5271584.0767017	2016-07-03	0
72	1009	2016	20161009	0	0	0	0	0	0	0	0	0.528014123439789	0	0.51822417974472	0	0	0.501882076263428	0	0.203977599740028	53.4858703613281	54.4217681884766	53.492259979248	23.598819732666	0	35.5499801635742	51.2820510864258	45.7249717712402	93.4878234863281	95.9183731079102	93.9540481567383	98.2300872802734	100	96.6122970581055	100	94.3906173706055	100	3420.65795898438	1524.10595703125	0	1328.15698242188	0	0	NA	NA	2	572905.059823752	5271678.74023891	2016-07-05	0
73	1009	2016	20161009	0	0	0.0345482788980007	0	0	0	0	0	0.85068941116333	0	0.984625995159149	0	0	0	0	0.40795511007309	53.4858703613281	27.210880279541	54.1256408691406	14.7492599487305	0	52.2793807983398	0	50.9943885803223	94.8371963500977	97.9591827392578	94.6104736328125	99.1150436401367	100	94.855712890625	100	95.1555328369141	2	2292.59692382812	1116.06494140625	0	852.760314941406	1	0	0.836563110351562	0.975990176200867	2	573491.953725976	5270671.01436703	2016-07-12	0
74	1009	2016	20161009	0.85068941116333	0	2.9538779258728	0	0	0	0	0	0.85068941116333	0	0.656417429447174	0	0	1.12923502922058	0	0.866904616355896	49.1835289001465	54.4217681884766	67.0812530517578	70.7964630126953	0	41.8235092163086	0	40.4555511474609	93.1944885253906	97.9591827392578	87.2689590454102	93.8053131103516	100	95.734001159668	100	95.3085174560547	100	2778.36303710938	457.930114746094	0	335.410186767578	0	0	NA	NA	2	574011.675697429	5271629.95073182	2016-07-18	0
75	1009	2016	20161009	0	0	0.172741398215294	0	0	0	0	0	0.821355223655701	0	0.760062217712402	0	0	0.125470504164696	0	0.152983203530312	52.8991889953613	27.210880279541	54.471118927002	11.799409866333	0	13.8017597198486	0	32.8063888549805	94.0745086669922	97.9591827392578	93.902229309082	99.1150436401367	100	98.8707733154297	100	96.0734329223633	100	2760.1630859375	900.499877929688	0	662.7216796875	0	0	NA	NA	2	573505.346763043	5271301.6512632	2016-07-19	0
76	1009	2016	20161009	0	0	0	0	0	0	0	0	0.997359871864319	0	0.915529370307922	0	0	1.75658702850342	0	1.32585394382477	41.4588890075684	0	54.0680618286133	2.94985198974609	0	28.02174949646	0	30.7666091918945	95.8932266235352	100	94.3859024047852	100	100	97.490592956543	100	97.0933227539062	2	3234.43994140625	1621.11096191406	0	1440	1	0	0.836563110351562	0.975990176200867	2	572715.394680758	5271212.15525321	2016-07-26	0
77	1009	2016	20161009	0.117336496710777	0	0.570046722888947	0	0	0	0	0	0.117336496710777	0	0.276386290788651	0	0	0	0	0	65.1217269897461	40.8163299560547	64.7780303955078	82.5958709716797	0	119.615196228027	25.6410293579102	73.0919570922852	91.6691131591797	97.9591827392578	90.7410583496094	92.035400390625	100	82.6850662231445	100	90.2090835571289	100	3668.96411132812	1382.93200683594	0	810	0	0	NA	NA	2	573353.863244758	5272314.09236471	2016-07-28	0
78	1009	2016	20161009	10.5309495925903	0	9.79443740844727	0	0	6.90087795257568	0	11.6777200698853	1.46670603752136	2.04081606864929	1.33010900020599	2.65486693382263	0	1.25470495223999	0	1.42784297466278	102.47380065918	27.210880279541	96.7927703857422	29.4985294342041	0	101.631103515625	0	100.798896789551	68.4364929199219	97.9591827392578	71.8086013793945	97.3451309204102	100	71.0163116455078	100	65.8337631225586	100	2501.5400390625	469.574310302734	0	318.904388427734	0	0	NA	NA	2	574950.61701999	5271610.47281407	2016-07-31	0
79	1009	2016	20161009	0	0	0	0	0	0	0	0	0.968025803565979	6.12244892120361	1.0709969997406	4.42477893829346	0	2.00752806663513	0	1.22386503219604	37.2543296813965	115.646301269531	56.8894996643066	61.9468994140625	333.333312988281	39.7323303222656	307.692291259766	38.4157791137695	96.6559066772461	87.7550964355469	94.4031829833984	92.9203567504883	80	95.8594665527344	76.9230804443359	96.4303894042969	2	2958.00610351562	1290	0	1389.748046875	1	0	0.836563110351562	0.975990176200867	2	572812.588003102	5270890.69001672	2016-08-02	0
80	1009	2016	20161009	0.0293341092765331	0	0.0172741394490004	0	0	0	0	0	0.938691675662994	0	1.46830201148987	0	0	0.376411586999893	0	0.40795511007309	62.9705696105957	27.210880279541	56.774341583252	109.144500732422	0	61.8987884521484	0	64.2529296875	93.7225036621094	100	94.4377288818359	91.1504364013672	100	94.2283630371094	100	93.6766967773438	2	1980.90905761719	997.246215820312	0	1132.07800292969	1	0	0.836563110351562	0.975990176200867	2	573565.987844141	5270262.96255166	2016-08-05	0
81	1009	2016	20161009	6.71751308441162	0	6.61599588394165	0	0	0.250941008329391	0	4.79347276687622	0.821355223655701	2.04081606864929	0.794610381126404	6.19469022750854	0	2.50940990447998	0	1.32585394382477	66.4906616210938	40.8163299560547	72.3786468505859	70.7964630126953	0	60.6440811157227	0	69.1823883056641	87.0636520385742	97.9591827392578	83.1922607421875	93.8053131103516	100	94.1028823852539	100	89.1381912231445	100	2187.53295898438	283.019409179688	0	150	0	0	NA	NA	2	574259.877186842	5271108.98580773	2016-08-08	0
82	1009	2016	20161009	5.60281610488892	0	5.68319177627563	0	0	0.376411586999893	0	3.46761798858643	1.02669405937195	6.12244892120361	0.811884582042694	6.19469022750854	0	2.38393998146057	0	1.1728709936142	68.7396087646484	74.8299331665039	81.361213684082	67.8466110229492	0	41.4052696228027	0	46.7448616027832	84.1889114379883	93.8775482177734	80.3420333862305	92.9203567504883	100	95.6085433959961	100	92.6568069458008	100	2542.75390625	134.164093017578	0	169.705596923828	0	0	NA	NA	2	574331.324057489	5271531.50678051	2016-08-10	0
83	1009	2016	20161009	0	0	0.0172741394490004	0	0	0	0	0	0.88002347946167	0	0.742788016796112	0	0	0.501882076263428	0	1.12187695503235	49.476879119873	129.251693725586	51.016300201416	88.4955673217773	66.6666564941406	61.4805488586426	153.846206665039	52.5242195129395	95.3945465087891	85.7142868041992	95.0250473022461	91.1504364013672	100	94.1028823852539	92.3076934814453	95.1045379638672	2	2521.60693359375	1005.78302001953	0	1240.20202636719	1	0	0.836563110351562	0.975990176200867	2	573111.598777511	5270568.60923688	2016-08-12	0
84	1009	2016	20161009	0	0	0	0	0	0	0	0	1.056028008461	0	1.26101195812225	0	0	2.25846910476685	0	1.12187695503235	57.6904296875	6.80272102355957	58.6169204711914	20.6489696502686	0	63.1534881591797	0	42.8352890014648	94.7491912841797	100	94.3686294555664	98.2300872802734	100	93.7264709472656	100	96.0224380493164	2	2881.25	1021.76300048828	0	1560	1	0	0.836563110351562	0.975990176200867	2	572737.535733219	5270614.15038022	2016-07-24	0
85	1009	2016	20161009	0	0	0.0172741394490004	0	0	0	0	0	0.909357607364655	0	0.82915872335434	0	0	0.125470504164696	0	0.662927091121674	46.6412391662598	0	50.4980697631836	0	0	52.2793807983398	0	44.195140838623	95.6585464477539	100	95.0768737792969	100	100	95.1066513061523	100	95.767463684082	2	2535.13305664062	1214.90698242188	0	1046.56604003906	1	0	0.836563110351562	0.975990176200867	2	573231.899537732	5270751.24937683	2016-04-15	0
86	1009	2016	20161009	2.75740694999695	0	4.68129205703735	0	0	0	0	0.356960713863373	0.792021095752716	0	0.604594886302948	0	0	1.63111698627472	0	1.07088196277618	59.1571311950684	6.80272102355957	62.6475486755371	26.5486698150635	0	35.1317405700684	0	53.5441093444824	91.5517730712891	100	88.6508865356445	98.2300872802734	100	96.7377700805664	100	94.8495635986328	2	2325.72607421875	442.944702148438	0	174.928604125977	1	0	0.836563110351562	0.975990176200867	2	574019.585072844	5271126.15759976	2016-04-29	0
87	1009	2016	20161009	0	0	0	0	0	0	0	0	0.41067761182785	0	0.466401785612106	0	0	0.501882076263428	0	0.203977599740028	52.6058502197266	13.6054401397705	54.0104789733887	23.598819732666	0	52.6976203918457	0	54.3940200805664	93.5758285522461	100	93.8158569335938	98.2300872802734	100	93.851936340332	100	93.2177429199219	100	3468.73193359375	1513.43994140625	0	1288.60400390625	0	0	NA	NA	2	572921.228790889	5271769.2601606	2016-05-02	0
88	1009	2016	20161009	11.9976501464844	0	10.3990297317505	0	0	14.0527000427246	0	14.6863803863525	1.1733649969101	0	0.863707005977631	0	0	1.5056459903717	0	1.37684905529022	88.1979064941406	40.8163299560547	82.0521697998047	73.7463226318359	0	100.376403808594	51.2820510864258	101.648803710938	77.1780471801758	95.9183731079102	76.9217529296875	95.5752182006836	100	79.0464172363281	100	76.5425796508789	100	1897.36694335938	424.264099121094	0	360	0	0	NA	NA	2	574584.167435233	5270916.14085084	2016-05-06	0
89	1009	2016	20161009	0	0	0	0	0	0	0	0	0.586682319641113	0	0.777336299419403	0	0	0.250941008329391	0	0.152983203530312	49.3790893554688	27.210880279541	53.1467704772949	11.799409866333	0	17.5658702850342	0	32.2964515686035	94.5438537597656	97.9591827392578	94.1267929077148	99.1150436401367	100	98.6198272705078	100	96.0224380493164	100	2839.24291992188	990	0	755.380676269531	0	0	NA	NA	2	573402.491570449	5271338.83972901	2016-05-11	0
90	1009	2016	20161009	0.528014123439789	0	4.07669687271118	0	0	0.125470504164696	0	0.0509943887591362	1.11469602584839	0	1.29556095600128	0	0	0.501882076263428	0	0.509943902492523	61.7971992492676	88.4353713989258	64.8931884765625	117.994102478027	0	98.2852325439453	25.6410293579102	68.5024566650391	93.6051635742188	93.8775482177734	90.0673675537109	89.3805313110352	100	89.4604797363281	100	93.0647735595703	2	1721.5400390625	997.246215820312	0	818.840576171875	1	0	0.836563110351562	0.975990176200867	2	574034.952470935	5270398.00854209	2016-05-16	0
91	1009	2016	20161009	0	0	0	0	0	0	0	0	0.176004692912102	0	0.621869087219238	0	0	0.125470504164696	0	0.203977599740028	46.836799621582	88.4353713989258	44.6248588562012	73.7463226318359	66.6666564941406	68.1723098754883	76.9230804443359	54.9039611816406	94.1918487548828	93.8775482177734	94.9214019775391	91.1504364013672	100	90.0878295898438	92.3076934814453	93.0647735595703	100	3145.85400390625	1063.20300292969	0	873.613220214844	0	0	NA	NA	2	573377.527788698	5271688.84313612	2016-05-16	0
92	1009	2016	20161009	0.0293341092765331	0	0.690965712070465	0	0	0	0	0	0.762687027454376	0	1.19191598892212	0	0	0	0	0.40795511007309	57.8859901428223	47.6190490722656	56.5440216064453	85.5457229614258	0	61.0623207092285	0	58.6435508728027	94.2505111694336	97.9591827392578	93.8676834106445	92.035400390625	100	93.9774169921875	100	94.0336532592773	2	2121.7451171875	1060.66003417969	0	810.555419921875	1	0	0.836563110351562	0.975990176200867	2	573666.270989715	5270582.59327493	2016-05-23	0
93	1009	2016	20161009	0	0	0	0	0	0	0	0	1.23203301429749	0	1.05372297763824	0	0	0.752823114395142	0	1.42784297466278	43.7078285217285	27.210880279541	58.6744995117188	23.598819732666	0	25.0941009521484	0	35.1861305236816	96.0105590820312	97.9591827392578	94.0231475830078	99.1150436401367	100	97.9924697875977	100	96.8383483886719	100	3514.61206054688	1795.24401855469	0	1684.28002929688	0	0	NA	NA	2	572474.647309547	5271368.15062166	2016-05-27	0
94	1009	2016	20161009	0.0293341092765331	0	0.0863707065582275	0	0	0	0	0	0.704018771648407	0	1.29556095600128	0	0	0.376411586999893	0	0.509943902492523	59.939380645752	258.503387451172	54.7590293884277	138.643096923828	800	54.7887916564941	512.820495605469	63.063060760498	94.1625137329102	73.4693908691406	94.5759201049805	85.8407135009766	40	94.6047668457031	61.538459777832	93.6766967773438	2	2024.27795410156	1145.51293945312	0	973.498779296875	1	0	0.836563110351562	0.975990176200867	2	573628.661358159	5270400.63200399	2016-06-03	0
95	1009	2016	20161009	0	0	0.0345482788980007	0	0	0	0	0	0.14667059481144	0	0.276386290788651	0	0	0	0	0.152983203530312	56.9081802368164	231.292495727539	51.9951591491699	188.790603637695	266.666687011719	102.885803222656	205.128204345703	70.0323028564453	92.989143371582	77.5510177612305	93.8676834106445	74.3362808227539	80	86.1982421875	84.6153869628906	90.7190170288086	100	3536.69311523438	1381.95495605469	0	1020	0	0	NA	NA	2	573168.532365037	5272042.73927056	2016-06-04	0
96	1009	2016	20161009	0	0	0.0172741394490004	0	0	0	0	0	0.557348191738129	0	0.725513875484467	0	0	0.250941008329391	0	0.152983203530312	43.9033889770508	54.4217681884766	50.8435592651367	23.598819732666	0	28.8582191467285	0	45.215030670166	94.8371963500977	95.9183731079102	94.2131729125977	98.2300872802734	100	97.1141815185547	100	94.2886276245117	100	2940.15307617188	964.20947265625	0	758.946716308594	0	0	NA	NA	2	573452.899754333	5271498.60903194	2016-06-15	0
97	1009	2016	20161009	0	0	0	0	0	0	0	0	0.205338805913925	0	0.656417429447174	0	0	0.250941008329391	0	0.356960713863373	66.8817825317383	0	73.5878372192383	5.8997049331665	0	26.3488101959229	0	54.2240409851074	92.3144607543945	100	91.3974761962891	100	100	97.9924697875977	100	94.4926071166992	100	3925.8759765625	2002.82299804688	0	1711.05200195312	0	0	NA	NA	2	572474.831498309	5271979.13928075	2016-06-19	0
98	1009	2016	20161009	0	0	0.0863707065582275	0	0	0	0	0	0.14667059481144	0	0.310934513807297	0	0	0	0	0.152983203530312	53.4858703613281	231.292495727539	54.1256408691406	215.339202880859	333.333312988281	104.558799743652	410.256408691406	70.0323028564453	93.3411636352539	61.2244911193848	93.4703826904297	64.6017684936523	80	85.6963577270508	61.538459777832	90.7190170288086	100	3486.3310546875	1302.498046875	0	930	0	0	NA	NA	2	573260.209493864	5272035.43010991	2016-06-28	0
99	1009	2016	20161009	0	0	0	0	0	0	0	0	1.02669405937195	0	1.08827102184296	2.65486693382263	0	0.627352595329285	0	0.254972010850906	52.9969711303711	13.6054401397705	69.8451080322266	35.3982315063477	0	37.6411590576172	0	38.7557411193848	94.8371963500977	100	92.5375671386719	96.4601669311523	100	96.8632431030273	100	96.7363586425781	100	3911.52099609375	2168.31689453125	0	1972.02905273438	0	0	NA	NA	2	572230.56888663	5271694.71918773	2016-07-08	0
100	1009	2016	20161009	0	0	0.0172741394490004	0	0	0	0	0	1.6720449924469	0	1.796511054039	0	0	2.50940990447998	0	1.47883701324463	73.3352890014648	47.6190490722656	74.3939666748047	41.2979393005371	0	51.0246810913086	0	61.8731994628906	92.9011535644531	97.9591827392578	92.2957305908203	97.3451309204102	100	95.3575897216797	100	94.1356430053711	2	3058.96997070312	958.592712402344	0	1855.39794921875	1	0	0.836563110351562	0.975990176200867	2	572454.992046275	5270488.40217475	2016-07-11	0
101	1009	2016	20161009	0.0293341092765331	0	0.0172741394490004	0	0	0	0	0	0.674684584140778	0	1.19191598892212	0	0	0	0	0.40795511007309	54.463680267334	68.0272064208984	53.2043495178223	70.7964630126953	266.666687011719	56.0434989929199	102.564102172852	57.9636192321777	94.719856262207	93.8775482177734	94.817756652832	92.9203567504883	80	94.6047668457031	92.3076934814453	94.5436019897461	2	2212.69091796875	1182.24401855469	0	933.380981445312	1	0	0.836563110351562	0.975990176200867	1	573509.756313556	5270565.83685004	2016-07-13	0
102	1009	2016	20161009	2.64006996154785	0	4.90585613250732	0	0	0	0	0	0.704018771648407	0	0.690965712070465	0	0	1.12923502922058	0	1.01988804340363	59.8415908813477	81.6326522827148	60.286750793457	82.5958709716797	0	66.4993667602539	76.9230804443359	63.063060760498	91.9917831420898	91.8367309570312	89.4800491333008	92.035400390625	100	93.9774169921875	100	93.6257019042969	2	2096.78295898438	618.4658203125	0	390	1	0	0.836563110351562	0.975990176200867	2	574007.837729742	5270844.68742772	2016-07-21	0
103	1009	2016	20161009	0	0	0.0863707065582275	0	0	0	0	0	0.528014123439789	0	0.656417429447174	0	0	0.125470504164696	0	0.152983203530312	44.1967391967773	34.0136108398438	50.267749786377	35.3982315063477	0	46.4240913391113	51.2820510864258	47.9347305297852	94.7491912841797	97.9591827392578	94.2995300292969	97.3451309204102	100	93.09912109375	100	93.9826583862305	100	2978.92602539062	917.823486328125	0	737.902404785156	0	0	NA	NA	2	573517.537581313	5271590.02100161	2016-06-06	0
104	1009	2016	20161009	5.30947494506836	0	6.78873682022095	0	0	0.125470504164696	0	0.815910220146179	1.11469602584839	0	1.796511054039	0	0	0.501882076263428	0	0.509943902492523	70.5974273681641	238.095199584961	75.3152465820312	182.890899658203	333.333312988281	109.995796203613	256.410186767578	74.9617462158203	88.4716873168945	67.3469390869141	85.904296875	79.6460189819336	60	88.4567108154297	69.2307662963867	91.8918914794922	100	1622.498046875	878.236877441406	0	759.539306640625	0	0	NA	NA	1	574282.274603895	5270464.39656202	2016-06-08	0
105	1009	2016	20161009	0	0	0	0	0	0	0	0	0.909357607364655	0	0.84643292427063	0	0	0.250941008329391	0	0.71392148733139	45.1745414733887	0	50.7283897399902	0	0	44.751148223877	0	42.6653099060059	95.8638916015625	100	94.9732284545898	100	100	95.9849472045898	100	95.8694534301758	2	2577.38208007812	1233.28796386719	0	1060.23596191406	1	0	0.836563110351562	0.975990176200867	2	573214.426000654	5270777.03281639	2016-06-13	0
106	1009	2016	20161009	0.0293341092765331	0	0.483675897121429	0	0	0	0	0.0509943887591362	1.02669405937195	0	1.39920496940613	0	0	0.376411586999893	0	0.458949506282806	62.8727912902832	95.2380981445312	57.8683700561523	91.445426940918	0	69.0087814331055	51.2820510864258	63.912971496582	93.7811737060547	89.7959213256836	93.9540481567383	91.1504364013672	100	92.8481826782227	100	93.57470703125	2	1851.51293945312	1190.96594238281	0	980.866882324219	1	0	0.836563110351562	0.975990176200867	2	573768.39240779	5270325.44711862	2016-04-18	0
107	1009	2016	20161009	0.293341189622879	0	2.57384705543518	0	0	0	0	0	0.176004692912102	0	0.50095009803772	0	0	0	0	0.0509943887591362	63.7528114318848	40.8163299560547	72.1483306884766	67.8466110229492	0	63.9899597167969	0	61.1932716369629	90.8477630615234	97.9591827392578	86.7334594726562	93.8053131103516	100	90.8406524658203	100	92.1978607177734	100	3421.84204101562	1064.04895019531	0	458.911712646484	0	0	NA	NA	2	573714.676525474	5272209.38363883	2016-04-20	0
108	1009	2016	20161009	2.46406602859497	0	4.38763189315796	0	0	0	0	0.356960713863373	0.792021095752716	0	0.621869087219238	0	0	2.13299894332886	0	1.07088196277618	58.5704498291016	0	64.2598037719727	0	0	33.4588088989258	0	45.554988861084	91.6104431152344	100	87.7699127197266	100	100	96.9887084960938	100	95.4615020751953	100	2456.52197265625	394.588409423828	0	152.970596313477	0	0	NA	NA	2	574020.084724622	5271282.26850142	2016-04-22	0
109	1009	2016	20161009	0	0	0	0	0	0	0	0	0.733352899551392	0	0.794610381126404	0	0	0.752823114395142	0	0.917899012565613	41.5566596984863	0	52.1679000854492	5.8997049331665	0	19.2388095855713	0	27.5369701385498	95.6292190551758	100	94.6622924804688	100	100	98.3688812255859	100	97.5522689819336	2	2928.65209960938	1366.23596191406	0	1113.64294433594	1	0	0.836563110351562	0.975990176200867	2	573047.658949479	5271123.61179827	2016-06-16	0
110	1009	2016	20161009	0	0	0.0172741394490004	0	0	0	0	0	1.08536195755005	2.04081606864929	1.39920496940613	0.884955823421478	0	0.501882076263428	0	1.22386503219604	64.6328430175781	115.646301269531	62.8202896118164	103.24479675293	200	56.4617309570312	230.769195556641	67.6525573730469	93.6931686401367	91.8367309570312	93.8849563598633	91.1504364013672	100	95.3575897216797	84.6153869628906	93.7276916503906	2	2723.56396484375	750.599670410156	0	1656.80395507812	1	0	0.836563110351562	0.975990176200867	2	572746.549627134	5270336.93806124	2016-06-22	0
111	1009	2016	20161009	2.58140206336975	0	4.43945407867432	0	0	0	0	0.356960713863373	0.792021095752716	0	0.621869087219238	0	0	2.00752806663513	0	1.07088196277618	58.9615707397461	0	63.7991600036621	0	0	33.0405693054199	0	48.1047096252441	91.5811080932617	100	87.9426498413086	100	100	96.8632431030273	100	95.3085174560547	2	2430.18505859375	400.249908447266	0	150	1	0	NA	NA	2	574024.73334727	5271252.2701829	2016-06-26	0
112	1009	2016	20161009	0	0	0	0	0	0	0	0	0.440011709928513	0	0.82915872335434	0	0	0.250941008329391	0	0.254972010850906	43.7078285217285	0	53.895320892334	8.84955787658691	0	23.0029296875	0	36.8859405517578	94.807861328125	100	94.0058670043945	100	100	97.8669967651367	100	95.3595123291016	100	2980.73803710938	1140	0	912.414428710938	0	0	NA	NA	2	573263.424872235	5271412.16997401	2016-07-02	0
113	1009	2016	20161009	18.2458190917969	36.7346992492676	12.4719295501709	45.132740020752	20	37.89208984375	23.0769195556641	23.3554306030273	1.40803802013397	0	1.39920496940613	0	0	0	0	1.73380899429321	113.034103393555	95.2380981445312	95.4108428955078	85.5457229614258	200	122.961097717285	153.846206665039	124.426300048828	64.5643920898438	61.2244911193848	70.5475921630859	52.2123908996582	80	54.0777893066406	76.9230804443359	61.2442588806152	100	1731.18505859375	642.028015136719	0	212.13200378418	0	0	NA	NA	2	574920.965838972	5270841.8568835	2016-07-03	0
114	1009	2016	20161009	0	0	0.690965712070465	0	0	0	0	0	0.674684584140778	0	0.742788016796112	0	0	0.125470504164696	0	0.356960713863373	45.7612190246582	0	55.5651512145996	11.799409866333	0	18.8205795288086	0	41.4754409790039	94.8371963500977	100	93.2458114624023	99.1150436401367	100	98.6198272705078	100	95.1555328369141	100	2787.41796875	780.576721191406	0	569.210021972656	0	0	NA	NA	2	573626.823677802	5271417.12579381	2016-07-05	0
115	1009	2016	20161009	0	0	0	0	0	0	0	0	0.498679995536804	0	0.466401785612106	0	0	0.376411586999893	0	0.203977599740028	51.6280403137207	27.210880279541	50.4980697631836	14.7492599487305	133.333297729492	44.3329200744629	102.564102172852	50.1444892883301	93.5758285522461	97.9591827392578	94.2649765014648	99.1150436401367	100	94.6047668457031	92.3076934814453	93.6766967773438	100	3361.33911132812	1435.61804199219	0	1243.10095214844	0	0	NA	NA	2	572983.143691449	5271683.59861727	2016-07-12	0
116	1009	2016	20161009	5.1628041267395	0	5.73501491546631	0	0	0	0	3.2636411190033	0.792021095752716	0	0.708239793777466	5.30973386764526	0	2.13299894332886	0	1.32585394382477	63.5572509765625	20.4081592559814	72.0907363891602	56.0471992492676	0	43.914680480957	0	60.3433609008789	88.9117126464844	100	83.8832168579102	94.6902618408203	100	95.8594665527344	100	91.5859222412109	100	2321.65893554688	241.867706298828	0	30	0	0	NA	NA	2	574201.768891535	5271225.78437424	2016-07-18	0
117	1009	2016	20161009	0.205338805913925	0	3.04024910926819	0	0	0	0	0	0.821355223655701	0	0.690965712070465	0	0	0	0	0.764915883541107	52.4102897644043	163.26530456543	74.9121932983398	79.6460189819336	0	36.3864517211914	25.6410293579102	44.8750610351562	92.402473449707	85.7142868041992	84.0386962890625	92.9203567504883	100	96.1104125976562	100	94.0846481323242	100	2986.16796875	600	0	189.736694335938	0	0	NA	NA	2	574034.214869055	5271893.88215559	2016-07-19	0
118	1009	2016	20161009	0.14667059481144	0	0.932803571224213	0	0	0	0	0	0.0880023464560509	0	0.310934513807297	0	0	0	0	0	65.4150772094727	27.210880279541	66.0447998046875	58.9970512390137	0	111.668800354004	0	71.5621337890625	91.4637832641602	97.9591827392578	90.1191864013672	97.3451309204102	100	83.8143005371094	100	90.4130630493164	100	3639.40893554688	1337.94604492188	0	750	0	0	NA	NA	2	573410.578469641	5272311.83538956	2016-07-26	0
119	1009	2016	20161009	0.176004692912102	0	1.34738302230835	0	0	0	0	0	0.14667059481144	0	0.362756997346878	0	0	0	0	0	74.6064376831055	149.659896850586	73.1847763061523	147.492599487305	66.6666564941406	112.08699798584	153.846206665039	85.1606292724609	90.1730728149414	77.5510177612305	89.1345672607422	76.9911499023438	100	85.8218307495117	92.3076934814453	88.5262603759766	100	3869.88403320312	1570.34997558594	0	900	0	0	NA	NA	2	573260.147920037	5272485.98494466	2016-07-28	0
120	1009	2016	20161009	0	0	0.82915872335434	0	0	0	0	0	0.85068941116333	0	0.898255288600922	0	0	0.125470504164696	0	0.305966287851334	53.7792091369629	27.210880279541	59.4806289672852	11.799409866333	0	14.2199897766113	0	38.7557411193848	94.2798461914062	97.9591827392578	92.9521484375	99.1150436401367	100	98.9962387084961	100	96.583366394043	2	2492.88989257812	863.770812988281	0	597.745788574219	1	0	0.836563110351562	0.975990176200867	2	573599.27601746	5271046.94616558	2016-07-31	0
121	1009	2016	20161009	0	0	0.0172741394490004	0	0	0	0	0	0.762687027454376	0	0.84643292427063	0	0	0.125470504164696	0	0.203977599740028	53.1925315856934	0	53.3770904541016	8.84955787658691	0	10.8741102218628	0	24.3073291778564	94.1331787109375	100	94.2477111816406	100	100	99.2471771240234	100	97.7052536010742	2	2723.56396484375	1001.29901123047	0	750.599670410156	1	0	0.836563110351562	0.975990176200867	2	573417.230425236	5271177.21400099	2016-08-02	0
122	1009	2016	20161009	0	0	0	0	0	0	0	0	1.90671801567078	12.2448997497559	1.55467295646667	7.96460199356079	0	2.885822057724	7.69230699539185	2.03977608680725	61.7971992492676	129.251693725586	70.8815536499023	109.144500732422	133.333297729492	44.3329200744629	153.846206665039	58.9835090637207	94.2505111694336	87.7550964355469	92.8139572143555	90.2654876708984	100	95.8594665527344	92.3076934814453	94.6455917358398	2	3293.17504882812	1253.55505371094	0	1884.51599121094	1	0	0.836563110351562	0.975990176200867	2	572318.974103208	5270769.66541071	2016-08-05	0
123	1009	2016	20161009	7.04018783569336	0	6.85783386230469	0	0	1.75658702850342	0	5.86435508728027	1.02669405937195	4.0816330909729	0.950077712535858	3.53982305526733	0	2.50940990447998	0	1.27486002445221	76.9531631469727	68.0272064208984	86.6586074829102	47.197639465332	0	45.5876197814941	0	59.8334197998047	79.3487930297852	93.8775482177734	77.4917984008789	95.5752182006836	100	94.1028823852539	100	86.1295166015625	100	2526.06396484375	150	0	42.4264106750488	0	0	NA	NA	2	574495.17846963	5271535.34062975	2016-08-08	0
124	1009	2016	20161009	0	0	0	0	0	0	0	0	0.205338805913925	0	0.345482796430588	0	0	0	0	0.203977599740028	66.5884399414062	102.040802001953	63.6839981079102	88.4955673217773	66.6666564941406	81.1376037597656	128.205093383789	79.2112884521484	91.7864532470703	87.7550964355469	92.6239395141602	89.3805313110352	100	90.464241027832	92.3076934814453	89.8521194458008	100	3762.5791015625	1678.39196777344	0	1306.98095703125	0	0	NA	NA	2	572873.244450243	5272095.16593806	2016-08-10	0
125	1009	2016	20161009	0.0293341092765331	0	0.0172741394490004	0	0	0	0	0	0.997359871864319	0	1.50285005569458	0	0	0.878293573856354	0	0.40795511007309	59.6460304260254	27.210880279541	57.2925682067871	53.097339630127	0	80.3011322021484	0	58.9835090637207	94.0745086669922	97.9591827392578	94.2649765014648	95.5752182006836	100	92.4717712402344	100	94.3906173706055	2	2042.86596679688	806.101684570312	0	1314.8759765625	1	0	0.836563110351562	0.975990176200867	2	573415.94695106	5270135.8223679	2016-08-12	0
126	1009	2016	20161009	0	0	0	0	0	0	0	0	0.938691675662994	0	0.915529370307922	0	0	0.627352595329285	0	0.815910220146179	43.5122718811035	0	52.6861305236816	0	0	33.8770408630371	0	42.4953308105469	95.9812164306641	100	94.6277389526367	100	100	96.8632431030273	100	95.9204483032227	2	2661.89794921875	1273.4990234375	0	1092.01599121094	1	0	0.836563110351562	0.975990176200867	2	573136.275359295	5270815.56105964	2016-07-24	0
127	1009	2016	20161009	0	0	0	0	0	0	0	0	1.78938102722168	0	1.34738302230835	0	0	1.12923502922058	0	2.09077000617981	56.2237205505371	88.4353713989258	62.7627105712891	53.097339630127	266.666687011719	46.4240913391113	102.564102172852	54.7339782714844	94.7785263061523	93.8775482177734	93.8158569335938	96.4601669311523	80	95.9849472045898	92.3076934814453	95.1045379638672	100	3762.93798828125	1832.94799804688	0	2040.88195800781	0	0	NA	NA	2	572126.232113933	5271307.77797525	2016-04-15	0
128	1009	2016	20161009	1.64270997047424	0	3.48937606811523	0	0	0	0	0	0.821355223655701	0	0.639143228530884	0.884955823421478	0	1.5056459903717	0	1.01988804340363	56.1259384155273	0	63.3960990905762	11.799409866333	0	32.2041015625	0	43.1752510070801	92.5197982788086	100	88.9272766113281	99.1150436401367	100	97.1141815185547	100	95.767463684082	100	2537.97192382812	450	0	228.473205566406	0	0	NA	NA	2	573939.288221934	5271352.52236502	2016-04-29	0
129	1009	2016	20161009	0	0	0	0	0	0	0	0	1.02669405937195	0	1.15736699104309	0	0	1.88205802440643	0	1.07088196277618	58.4726715087891	40.8163299560547	57.5228881835938	29.4985294342041	66.6666564941406	63.9899597167969	102.564102172852	46.5748710632324	94.4851837158203	95.9183731079102	94.3686294555664	97.3451309204102	100	93.851936340332	92.3076934814453	95.767463684082	2	2798.85693359375	960	0	1529.7060546875	1	0	0.836563110351562	0.975990176200867	2	572797.409395098	5270553.80241406	2016-05-02	0
130	1009	2016	20161009	0	0	0	0	0	0	0	0	0.234672904014587	0	0.587320804595947	0	0	0.501882076263428	0	0.356960713863373	62.2861099243164	6.80272102355957	60.4594917297363	23.598819732666	0	33.0405693054199	0	52.1842613220215	92.5491333007812	100	93.1076202392578	98.2300872802734	100	96.7377700805664	100	93.7276916503906	100	3652.61499023438	1731.70397949219	0	1484.92395019531	0	0	NA	NA	2	572728.142586696	5271809.04554128	2016-05-06	0
131	1009	2016	20161009	4.98680019378662	0	6.13231992721558	0	0	0	0	1.83579802513123	0.762687027454376	6.12244892120361	0.967351913452148	3.53982305526733	0	1.12923502922058	0	1.07088196277618	64.3394927978516	170.067993164062	66.5054397583008	126.843696594238	0	92.8481826782227	51.2820510864258	76.4915771484375	89.3810501098633	83.673469543457	86.9753036499023	87.6106185913086	100	90.8406524658203	100	90.7190170288086	2	1939.81994628906	618.4658203125	0	450	1	0	0.836563110351562	0.975990176200867	2	574168.481438411	5270760.02939205	2016-05-11	0
132	1009	2016	20161009	0	0	0	0	0	0	0	0	0.762687027454376	2.04081606864929	0.708239793777466	0.884955823421478	20	0.501882076263428	7.69230699539185	0.356960713863373	51.6280403137207	54.4217681884766	59.0775604248047	38.3480796813965	266.666687011719	17.98410987854	102.564102172852	36.3759994506836	94.1625137329102	95.9183731079102	93.4358291625977	97.3451309204102	80	98.7452926635742	92.3076934814453	95.9714431762695	100	3542.66796875	1726.76000976562	0	1520.85498046875	0	0	NA	NA	2	572690.007753426	5271641.84494932	2016-05-16	0
133	1009	2016	20161009	0	0	0	0	0	0	0	0	0.762687027454376	2.04081606864929	0.777336299419403	0.884955823421478	20	0.501882076263428	7.69230699539185	0.40795511007309	48.2057304382324	40.8163299560547	58.7896614074707	32.4483795166016	266.666687011719	16.7294006347656	102.564102172852	36.2060203552246	94.6025238037109	97.9591827392578	93.4703826904297	98.2300872802734	80	98.7452926635742	92.3076934814453	96.2774124145508	100	3500.24291992188	1719.44799804688	0	1506.58605957031	0	0	NA	NA	2	572683.6395178	5271586.75538514	2016-05-16	0
134	1009	2016	20161009	0	0	0.50095009803772	0	0	0	0	0	0.469345808029175	0	0.570046722888947	0	0	0	0	0.0509943887591362	51.823600769043	204.081604003906	57.4077301025391	156.342193603516	333.333312988281	81.1376037597656	256.410186767578	54.9039611816406	93.3411636352539	67.3469390869141	91.6393127441406	79.6460189819336	60	88.833122253418	46.1538505554199	93.0647735595703	100	3220.63598632812	918.313720703125	0	513.517272949219	0	0	NA	NA	2	573677.959755085	5271956.18261891	2016-05-23	0
135	1009	2016	20161009	0	0	1.45102798938751	0	0	0	0	0	0.762687027454376	0	0.880981087684631	0	0	0.125470504164696	0	0.71392148733139	55.0503616333008	0	59.3078804016113	11.799409866333	0	21.3299903869629	0	42.4953308105469	94.3091812133789	100	92.5202865600586	99.1150436401367	100	98.2434234619141	100	95.9714431762695	2	2412.90307617188	792.022705078125	0	523.927490234375	1	0	0.836563110351562	0.975990176200867	2	573676.022545644	5270998.32399955	2016-05-27	0
136	1009	2016	20161009	0.0293341092765331	0	0.535498380661011	0	0	0	0	0	0.85068941116333	0	1.03644800186157	0	0	0	0	0.254972010850906	55.0503616333008	0	57.0622406005859	17.6991195678711	0	46.8423309326172	0	51.8442993164062	94.6318588256836	100	93.8504028320312	99.1150436401367	100	95.734001159668	100	95.0025482177734	2	2248.60009765625	1026.15795898438	0	764.852905273438	1	0	0.836563110351562	0.975990176200867	2	573597.549860472	5270713.43075659	2016-06-03	0
137	1009	2016	20161009	0.41067761182785	0	2.45292806625366	0	0	0	0	0	0.674684584140778	0	0.760062217712402	0	0	0.125470504164696	0	0.96889340877533	59.3526992797852	13.6054401397705	59.1927185058594	17.6991195678711	0	20.0752792358398	0	46.9148406982422	93.5758285522461	100	91.6738662719727	98.2300872802734	100	98.3688812255859	100	95.6144790649414	2	2364.48706054688	670.820373535156	0	402.4921875	1	0	0.836563110351562	0.975990176200867	2	573812.812749082	5271037.93255841	2016-06-04	0
138	1009	2016	20161009	11.909649848938	18.3673496246338	10.0535497665405	17.6991195678711	20	17.5658702850342	23.0769195556641	14.1764402389526	1.14402997493744	0	1.14009296894073	0	0	2.76035094261169	0	1.22386503219604	95.4336471557617	163.26530456543	93.3379364013672	109.144500732422	533.333312988281	87.8293609619141	307.692291259766	86.1805191040039	71.6339111328125	67.3469390869141	73.9333190917969	75.2212371826172	40	75.5332489013672	53.8461494445801	73.5339126586914	100	2212.69091796875	189.736694335938	0	0	0	0	NA	NA	1	574691.082344771	5271291.63841676	2016-06-15	0
139	1009	2016	20161009	7.0695219039917	0	6.92692995071411	0	0	1.63111698627472	0	5.91534900665283	0.997359871864319	0	0.984625995159149	2.65486693382263	0	2.50940990447998	0	1.22386503219604	78.6154327392578	40.8163299560547	88.2132797241211	35.3982315063477	0	43.0782089233398	0	62.5531196594238	78.3807601928711	97.9591827392578	76.9390335083008	96.4601669311523	100	94.3538284301758	100	84.4977035522461	100	2546.998046875	180	0	0	0	0	NA	NA	2	574519.040530181	5271586.84230915	2016-06-19	0
140	1009	2016	20161009	13.6990299224854	0	11.3318395614624	0	0	17.0639896392822	0	17.1341209411621	1.23203301429749	0	1.14009296894073	0	0	0.752823114395142	0	1.47883701324463	96.2158966064453	156.462600708008	85.6797409057617	103.24479675293	466.666687011719	111.668800354004	358.974395751953	111.847702026367	74.6846618652344	85.7142868041992	75.5916366577148	91.1504364013672	60	75.6587219238281	61.538459777832	72.8709869384766	100	1727.02099609375	589.406494140625	0	424.264099121094	0	0	NA	NA	2	574685.124277071	5270774.48678937	2016-06-28	0
141	1009	2016	20161009	0	0	0	0	0	0	0	0	1.49603998661041	0	1.17464196681976	0	0	2.25846910476685	0	1.93778705596924	44.4900703430176	0	58.9048194885254	8.84955787658691	0	38.4776191711426	0	42.1553611755371	95.9812164306641	100	94.2304382324219	100	100	96.3613586425781	100	96.175422668457	2	3456.2548828125	1608.01098632812	0	1771.01696777344	1	0	0.836563110351562	0.975990176200867	2	572397.983219615	5271149.95857361	2016-07-08	0
142	1009	2016	20161009	6.33616876602173	0	6.201416015625	0	0	0.501882076263428	0	4.18154001235962	0.997359871864319	0	0.898255288600922	2.65486693382263	0	2.38393998146057	0	1.37684905529022	73.1397171020508	40.8163299560547	87.3495712280273	35.3982315063477	266.666687011719	40.1505699157715	102.564102172852	59.1534881591797	80.5221481323242	97.9591827392578	78.0100173950195	96.4601669311523	80	95.6085433959961	92.3076934814453	87.9653167724609	100	2592.00708007812	210	0	30	0	0	NA	NA	2	574473.392215698	5271611.89156492	2016-07-11	0
143	1009	2016	20161009	2.46406602859497	0	4.38763189315796	0	0	0	0	0.356960713863373	0.792021095752716	0	0.621869087219238	0	0	2.13299894332886	0	1.07088196277618	58.5704498291016	0	64.2598037719727	0	0	33.4588088989258	0	45.554988861084	91.6104431152344	100	87.7699127197266	100	100	96.9887084960938	100	95.4615020751953	100	2456.52197265625	394.588409423828	0	152.970596313477	0	0	NA	NA	2	574001.171152353	5271265.65046338	2016-07-13	0
144	1009	2016	20161009	0	0	0.0172741394490004	0	0	0	0	0	0.792021095752716	0	0.898255288600922	0	0	0.125470504164696	0	0.866904616355896	51.3347015380859	129.251693725586	53.2619285583496	112.094398498535	133.333297729492	63.1534881591797	102.564102172852	60.0033988952637	95.2185363769531	89.7959213256836	94.714111328125	91.1504364013672	100	93.9774169921875	92.3076934814453	94.3906173706055	2	2363.15502929688	898.99951171875	0	1256.06494140625	1	0	0.836563110351562	0.975990176200867	2	573211.252120502	5270409.75245856	2016-07-21	0
145	1009	2016	20161009	16.9257907867432	69.3877563476562	11.6254997253418	62.831859588623	80	33.3751602172852	92.3076934814453	22.182559967041	1.64270997047424	0	1.36465704441071	0	0	0.878293573856354	0	1.78480398654938	109.220703125	265.306091308594	102.147796630859	185.840698242188	266.666687011719	131.325805664062	256.410186767578	120.85669708252	63.3323593139648	20.4081592559814	69.2520294189453	27.433629989624	0	46.2986183166504	0	56.6037788391113	100	2077.81103515625	502.8916015625	0	67.0820388793945	0	0	NA	NA	1	575006.124159105	5271196.06134227	2016-06-06	0
146	1009	2016	20161009	0	0	0.241837993264198	0	0	0	0	0	0.528014123439789	0	0.708239793777466	0	0	0.125470504164696	0	0.203977599740028	43.0233688354492	13.6054401397705	51.8224182128906	29.4985294342041	0	56.0434989929199	0	47.2547988891602	94.8371963500977	100	93.7813110351562	97.3451309204102	100	92.4717712402344	100	94.2376327514648	100	2954.35302734375	836.779479980469	0	674.166076660156	0	0	NA	NA	2	573606.108780156	5271606.41578983	2016-06-08	0
147	1009	2016	20161009	14.2270498275757	0	11.6945896148682	0	0	13.0489301681519	0	17.0831203460693	1.1733649969101	0	1.58922100067139	0	0	0.376411586999893	0	1.01988804340363	96.6070175170898	88.4353713989258	89.4800491333008	103.24479675293	0	113.759902954102	0	110.147903442383	74.9193267822266	91.8367309570312	74.9179534912109	91.1504364013672	100	77.4153137207031	100	73.3299331665039	100	1603.52697753906	713.091918945312	0	488.364593505859	0	0	NA	NA	2	574690.808781813	5270652.50444105	2016-06-13	0
148	1009	2016	20161009	18.2164897918701	87.7550964355469	12.2473697662354	91.1504364013672	60	39.2722702026367	84.6153869628906	24.9362602233887	1.64270997047424	0	1.27828598022461	0	0	0.752823114395142	0	2.03977608680725	116.945297241211	170.067993164062	99.2687301635742	126.843696594238	533.333312988281	145.964004516602	256.410186767578	127.486000061035	61.7189788818359	10.2040796279907	68.8029022216797	7.07964611053467	40	40.7779197692871	15.3846101760864	53.4931106567383	100	1955.76098632812	577.0615234375	0	30	0	0	NA	NA	4	575021.364411683	5271062.50429874	2016-04-18	0
149	1009	2016	20161009	0.176004692912102	0	1.65831696987152	0	0	0	0	0	0.733352899551392	0	0.656417429447174	0	0	0.125470504164696	0	0.764915883541107	44.098949432373	0	59.250301361084	8.84955787658691	0	36.8046798706055	0	45.8949508666992	94.9252014160156	100	91.3974761962891	100	100	96.2358932495117	100	94.5436019897461	100	2768.46508789062	611.88232421875	0	450	0	0	NA	NA	2	573810.493951706	5271528.76758499	2016-04-20	0
150	1009	2016	20161009	6.07216215133667	0	6.06322288513184	0	0	0.250941008329391	0	3.56960701942444	0.938691675662994	0	0.915529370307922	0.884955823421478	0	2.25846910476685	0	1.42784297466278	72.5530471801758	27.210880279541	87.464729309082	32.4483795166016	266.666687011719	38.0593910217285	102.564102172852	59.4934501647949	80.5808181762695	97.9591827392578	77.7854537963867	98.2300872802734	80	95.9849472045898	92.3076934814453	88.1183090209961	100	2620.84008789062	240	0	0	0	0	NA	NA	1	574464.643125672	5271652.8604398	2016-04-22	0
151	1009	2016	20161009	0	0	0	0	0	0	0	0	0.14667059481144	0	0.345482796430588	0	0	0	0	0.203977599740028	51.2369194030762	68.0272064208984	48.8858184814453	88.4955673217773	0	89.5022964477539	25.6410293579102	67.6525573730469	93.6344985961914	97.9591827392578	94.2649765014648	87.6106185913086	100	87.5784225463867	100	90.9229965209961	100	3414.3369140625	1320.34094238281	0	1030.96997070312	0	0	NA	NA	2	573180.05342972	5271890.2533427	2016-06-16	0
152	1009	2016	20161009	0	0	0	0	0	0	0	0	1.26136696338654	0	1.53739798069	0.884955823421478	0	2.25846910476685	0	1.1728709936142	64.6328430175781	40.8163299560547	64.6628570556641	61.9468994140625	0	66.917610168457	0	52.3542404174805	93.83984375	97.9591827392578	93.6085662841797	94.6902618408203	100	93.4755325317383	100	95.0025482177734	2	2899.46606445312	912.414428710938	0	1690.94702148438	1	0	0.836563110351562	0.975990176200867	2	572620.029752645	5270512.65647061	2016-06-22	0
153	1009	2016	20161009	0	0	0	0	0	0	0	0	0.704018771648407	0	0.967351913452148	0	0	0.125470504164696	0	0.662927091121674	40.9699783325195	27.210880279541	55.7954788208008	11.799409866333	0	19.2388095855713	25.6410293579102	35.3561096191406	96.0105590820312	97.9591827392578	94.1267929077148	99.1150436401367	100	98.4943466186523	100	96.6343688964844	2	2694.82788085938	1224.13195800781	0	960.468627929688	1	0	0.836563110351562	0.975990176200867	2	573237.90918921	5270966.56033724	2016-06-26	0
154	1009	2016	20161009	13.1416797637939	0	11.193639755249	0	0	15.0564603805542	0	16.3691997528076	1.1733649969101	0	1.15736699104309	0	0	0.878293573856354	0	1.32585394382477	93.9669494628906	156.462600708008	84.412956237793	115.044296264648	466.666687011719	110.832298278809	282.051300048828	108.61799621582	75.9753570556641	85.7142868041992	76.248046875	89.3805313110352	80	77.4153137207031	76.9230804443359	74.2478332519531	100	1736.11596679688	582.49462890625	0	445.982086181641	0	0	NA	NA	2	574639.845074457	5270772.37321528	2016-07-02	0
155	1009	2016	20161009	0	0	0.0172741394490004	0	0	0	0	0	0.909357607364655	0	0.811884582042694	0	0	0	0	0.866904616355896	51.6280403137207	6.80272102355957	50.3829116821289	35.3982315063477	0	57.2981986999512	0	49.8045196533203	95.1305389404297	100	95.0941467285156	97.3451309204102	100	94.6047668457031	100	95.3085174560547	2	2442.00708007812	1075.40698242188	0	1123.29895019531	1	0	0.836563110351562	0.975990176200867	2	573223.238203233	5270575.48323876	2016-07-03	0
156	1009	2016	20161009	0	0	0.82915872335434	0	0	0	0	0	0.85068941116333	0	0.898255288600922	0	0	0.125470504164696	0	0.40795511007309	53.1925315856934	27.210880279541	58.7896614074707	11.799409866333	0	12.1288204193115	0	37.0559196472168	94.2211837768555	97.9591827392578	93.0385208129883	99.1150436401367	100	99.121696472168	100	96.7363586425781	2	2516.06811523438	853.814880371094	0	589.406494140625	1	0	0.836563110351562	0.975990176200867	2	573591.966045049	5271066.66132903	2016-07-05	0
157	1009	2016	20161009	0	0	0	0	0	0	0	0	1.29070103168488	0	1.08827102184296	0	0	2.38393998146057	0	1.52983200550079	41.4588890075684	27.210880279541	58.098690032959	11.799409866333	66.6666564941406	38.4776191711426	102.564102172852	34.1662406921387	96.2745666503906	97.9591827392578	94.1440734863281	99.1150436401367	100	96.3613586425781	92.3076934814453	96.9913330078125	2	3373.36596679688	1637.68103027344	0	1620	1	0	0.836563110351562	0.975990176200867	2	572545.029254723	5271208.29275904	2016-07-12	0
158	1009	2016	20161009	0	0	0	0	0	0	0	0	1.58404195308685	0	1.24373805522919	0	0	2.38393998146057	0	2.03977608680725	47.5212707519531	0	59.423038482666	20.6489696502686	0	40.9870300292969	0	44.195140838623	95.7465515136719	100	94.1613388061523	98.2300872802734	100	96.1104125976562	100	96.0224380493164	2	3463.01904296875	1586.59997558594	0	1802.2490234375	1	0	0.836563110351562	0.975990176200867	2	572363.1292982	5271132.45623778	2016-07-18	0
159	1009	2016	20161009	0	0	0	0	0	0	0	0	1.34936904907227	0	1.17464196681976	3.53982305526733	0	2.38393998146057	0	1.47883701324463	43.8056106567383	0	56.774341583252	41.2979393005371	0	37.2229194641113	0	39.2656784057617	96.1278991699219	100	94.64501953125	96.4601669311523	100	96.2358932495117	100	96.5323791503906	2	3180.56591796875	1391.68994140625	0	1578.35400390625	1	0	0.836563110351562	0.975990176200867	2	572590.565963063	5270977.31019388	2016-07-19	0
160	1009	2016	20161009	0.14667059481144	0	1.08827102184296	0	0	0	0	0	0.0880023464560509	0	0.449127614498138	0	0	0	0	0	60.917179107666	88.4353713989258	66.1023788452148	112.094398498535	66.6666564941406	101.631103515625	102.564102172852	70.7122192382812	91.9917831420898	93.8775482177734	89.9637222290039	88.4955673217773	100	85.6963577270508	92.3076934814453	90.7190170288086	100	3543.55810546875	1231.09704589844	0	662.7216796875	0	0	NA	NA	2	573489.587922092	5272236.55531807	2016-07-26	0
161	1009	2016	20161009	0	0	0	0	0	0	0	0	1.29070103168488	6.12244892120361	1.19191598892212	2.65486693382263	0	0.627352595329285	7.69230699539185	0.509943902492523	50.3568992614746	54.4217681884766	68.1752777099609	26.5486698150635	66.6666564941406	45.1693801879883	76.9230804443359	41.3054618835449	95.3065414428711	93.8775482177734	92.8139572143555	97.3451309204102	100	96.2358932495117	92.3076934814453	96.4303894042969	100	3875.69409179688	2089.25805664062	0	1982.95202636719	0	0	NA	NA	2	572211.330347321	5271610.82917751	2016-07-28	0
162	1009	2016	20161009	8.88823699951172	0	8.91345691680908	0	0	0.125470504164696	0	4.33452320098877	1.14402997493744	0	2.02107501029968	0	0	0.627352595329285	0	0.458949506282806	79.4954528808594	204.081604003906	80.2671737670898	188.790603637695	333.333312988281	117.105796813965	282.051300048828	79.0413131713867	84.1595764160156	83.673469543457	81.8276062011719	80.5309829711914	60	87.9548263549805	69.2307662963867	88.4752731323242	100	1503.59594726562	900	0	660.681518554688	0	0	NA	NA	2	574468.161230647	5270443.53822734	2016-07-31	0
163	1009	2016	20161009	0	0	0	0	0	0	0	0	1.08536195755005	2.04081606864929	1.29556095600128	0.884955823421478	0	1.88205802440643	0	1.27486002445221	62.5794410705566	68.0272064208984	59.8836898803711	61.9468994140625	133.333297729492	65.6629028320312	102.564102172852	53.5441093444824	94.0451736450195	93.8775482177734	94.1613388061523	94.6902618408203	100	93.851936340332	92.3076934814453	95.2575225830078	2	2779.82006835938	870.51708984375	0	1597.06005859375	1	0	0.836563110351562	0.975990176200867	2	572743.59204101	5270462.17309974	2016-08-02	0
164	1009	2016	20161009	1.73071300983429	0	3.59302091598511	0	0	0	0	0	0.821355223655701	0	0.621869087219238	0.884955823421478	0	1.5056459903717	0	1.07088196277618	57.2993011474609	6.80272102355957	62.8202896118164	11.799409866333	0	28.4399795532227	0	44.195140838623	92.1971282958984	100	89.1000137329102	99.1150436401367	100	97.490592956543	100	95.767463684082	100	2511.77197265625	450.998901367188	0	218.403305053711	0	0	NA	NA	2	573961.493803283	5271305.02599301	2016-08-05	0
165	1009	2016	20161009	6.10149621963501	0	6.56417322158813	0	0	0	0	3.21264696121216	0.792021095752716	4.0816330909729	1.00189995765686	3.53982305526733	0	1.25470495223999	0	1.12187695503235	65.4150772094727	149.659896850586	69.4420471191406	135.693206787109	200	101.212898254395	179.487197875977	78.3613815307617	88.266357421875	87.7550964355469	86.0079498291016	87.6106185913086	80	89.8368911743164	84.6153869628906	89.1891937255859	100	1908.95300292969	597.745788574219	0	453.982391357422	0	0	NA	NA	2	574227.24811629	5270767.49049387	2016-08-08	0
166	1009	2016	20161009	7.59753608703613	0	7.06512403488159	0	0	2.38393998146057	0	6.37429904937744	0.85068941116333	14.2857103347778	0.777336299419403	11.5044298171997	0	2.50940990447998	0	1.37684905529022	72.2596969604492	149.659896850586	80.8429794311523	109.144500732422	0	52.6976203918457	179.487197875977	59.8334197998047	83.3382186889648	85.7142868041992	79.4955978393555	88.4955673217773	100	92.9736480712891	100	88.7302398681641	100	2334.9951171875	42.4264106750488	0	30	0	0	NA	NA	2	574362.561536209	5271320.18107795	2016-08-10	0
167	1009	2016	20161009	0	0	0	0	0	0	0	0	0.469345808029175	0	0.82915872335434	0	0	0.250941008329391	0	0.40795511007309	46.836799621582	27.210880279541	52.8588714599609	11.799409866333	0	15.8929300308228	0	27.0270309448242	94.719856262207	97.9591827392578	94.1440734863281	99.1150436401367	100	98.8707733154297	100	96.787353515625	100	2912.47290039062	1140.39501953125	0	901.997802734375	0	0	NA	NA	2	573262.684971108	5271312.49866065	2016-08-12	0
168	1009	2016	20161009	0	0	0	0	0	0	0	0	0.704018771648407	0	0.915529370307922	0	0	0.376411586999893	0	0.815910220146179	39.894401550293	6.80272102355957	56.083381652832	11.799409866333	0	23.8393993377686	0	38.4157791137695	96.1278991699219	100	94.1095199584961	99.1150436401367	100	97.6160583496094	100	96.3793869018555	2	2718.27099609375	1290.34899902344	0	1026.15795898438	1	0	0.836563110351562	0.975990176200867	2	573163.77828337	5270949.40348678	2016-07-24	0
169	1009	2016	20161009	0	0	0	0	0	0	0	0	0.234672904014587	0	0.466401785612106	0	0	0.376411586999893	0	0.203977599740028	55.3437004089355	0	53.7225799560547	11.799409866333	0	69.8452529907227	0	61.3632507324219	93.1944885253906	100	93.694938659668	99.1150436401367	100	90.0878295898438	100	92.0958709716797	100	3499.85693359375	1480.06799316406	0	1213.42504882812	0	0	NA	NA	2	572994.23267391	5271853.13167208	2016-04-15	0
170	1009	2016	20161009	0	0	0	0	0	0	0	0	0.762687027454376	0	0.915529370307922	0	0	0	0	0.40795511007309	43.8056106567383	6.80272102355957	57.5228881835938	17.6991195678711	0	11.7105798721313	0	40.4555511474609	95.7758865356445	100	93.902229309082	99.1150436401367	100	99.2471771240234	100	96.1244277954102	2	2566.88500976562	1092.01599121094	0	825.408996582031	1	0	0.836563110351562	0.975990176200867	2	573384.056988572	5270956.40453913	2016-04-29	0
171	1009	2016	20161009	0	0	0.0690965726971626	0	0	0	0	0	0.117336496710777	0	0.241837993264198	0	0	0	0	0.101988799870014	65.5128631591797	258.503387451172	56.4288597106934	230.088500976562	266.666687011719	115.432899475098	282.051300048828	76.1516265869141	91.8157806396484	75.5102005004883	93.3149108886719	71.6814193725586	80	83.563362121582	69.2307662963867	89.9031066894531	100	3686.583984375	1518.18994140625	0	1090.36694335938	0	0	NA	NA	2	573086.843584128	5272149.44125199	2016-05-02	0
172	1009	2016	20161009	0	0	0	0	0	0	0	0	0.205338805913925	0	0.466401785612106	0	0	0.125470504164696	0	0.203977599740028	59.2549095153809	0	58.5593414306641	8.84955787658691	0	54.7887916564941	0	61.1932716369629	92.7544708251953	100	93.2630767822266	99.1150436401367	100	93.9774169921875	100	92.1978607177734	100	3641.38696289062	1641.25	0	1355.32299804688	0	0	NA	NA	2	572849.798820766	5271895.86620225	2016-05-06	0
173	1009	2016	20161009	0	0	0	0	0	0	0	0	0.234672904014587	0	0.449127614498138	0	0	0.376411586999893	0	0.203977599740028	52.7036285400391	6.80272102355957	52.3982315063477	20.6489696502686	0	81.9740676879883	0	63.5730094909668	93.5171585083008	100	93.8676834106445	99.1150436401367	100	88.5821762084961	100	91.5859222412109	100	3444.25610351562	1394.59704589844	0	1124.5	0	0	NA	NA	2	573096.671608051	5271863.93791924	2016-05-11	0
174	1009	2016	20161009	0	0	0	0	0	0	0	0	0.792021095752716	4.0816330909729	0.673691511154175	1.76991200447083	0	0.501882076263428	0	0.815910220146179	46.6412391662598	54.4217681884766	54.931770324707	23.598819732666	0	16.7294006347656	51.2820510864258	34.3362197875977	94.6318588256836	95.9183731079102	94.0058670043945	98.2300872802734	100	98.7452926635742	100	96.175422668457	100	3266.8330078125	1530.2939453125	0	1302.498046875	0	0	NA	NA	2	572873.482116654	5271430.22485801	2016-05-16	0
175	1009	2016	20161009	0	0	0	0	0	0	0	0	0.88002347946167	4.0816330909729	0.984625995159149	3.53982305526733	0	1.63111698627472	0	1.12187695503235	39.2099304199219	102.040802001953	55.0469284057617	67.8466110229492	200	37.2229194641113	230.769195556641	39.435661315918	96.450569152832	89.7959213256836	94.6622924804688	92.9203567504883	100	96.2358932495117	84.6153869628906	96.2774124145508	2	2874.05590820312	1231.46301269531	0	1347.6650390625	1	0	0.836563110351562	0.975990176200867	2	572861.489567026	5270817.68828518	2016-05-16	0
176	1009	2016	20161009	0	0	0.25911208987236	0	0	0	0	0	0.85068941116333	0	0.880981087684631	0	0	0.125470504164696	0	0.203977599740028	50.5524597167969	27.210880279541	58.7896614074707	11.799409866333	266.666687011719	12.9652900695801	102.564102172852	36.3759994506836	94.6318588256836	97.9591827392578	93.5740203857422	99.1150436401367	80	98.9962387084961	92.3076934814453	96.6343688964844	2	2551.23510742188	948.683288574219	0	684.105224609375	1	0	0.836563110351562	0.975990176200867	2	573496.786678171	5271049.86965343	2016-05-23	0
177	1009	2016	20161009	0	0	0	0	0	0	0	0	1.64270997047424	0	1.38193094730377	0.884955823421478	0	2.63488101959229	0	2.19275903701782	53.0947494506836	47.6190490722656	60.3443298339844	41.2979393005371	0	43.4964408874512	51.2820510864258	48.6146507263184	95.3358764648438	95.9183731079102	94.2995300292969	96.4601669311523	100	95.8594665527344	100	95.5634918212891	2	3436.40795898438	1508.67504882812	0	1838.8310546875	1	0	0.836563110351562	0.975990176200867	2	572344.938909058	5271028.81929745	2016-05-27	0
178	1009	2016	20161009	5.28014087677002	0	6.0804967880249	0	0	0	0	2.804692029953	0.821355223655701	0	0.690965712070465	0	0	1.63111698627472	0	1.07088196277618	64.5350570678711	40.8163299560547	65.1235122680664	53.097339630127	0	76.9552536010742	0	72.5820236206055	89.1170425415039	97.9591827392578	86.750732421875	95.5752182006836	100	92.8481826782227	100	90.1070938110352	2	2068.9130859375	483.735504150391	0	300	1	0	0.836563110351562	0.975990176200867	2	574176.869910339	5270920.82939164	2016-06-03	0
179	1009	2016	20161009	0	0	0	0	0	0	0	0	0.88002347946167	0	0.915529370307922	0.884955823421478	0	1.38017594814301	0	1.22386503219604	37.0587692260742	54.4217681884766	56.7167587280273	41.2979393005371	0	35.1317405700684	51.2820510864258	40.7955093383789	96.6559066772461	95.9183731079102	94.2995300292969	96.4601669311523	100	96.6122970581055	100	96.2264175415039	2	2923.57690429688	1352.99694824219	0	1288.60400390625	1	0	0.836563110351562	0.975990176200867	2	572892.774350802	5270959.74642596	2016-06-04	0
180	1009	2016	20161009	0.0293341092765331	0	0.138193100690842	0	0	0	0	0	0.557348191738129	0	1.29556095600128	0	0	0	0	0.458949506282806	58.6682281494141	204.081604003906	55.2772483825684	141.592895507812	333.333312988281	51.4429092407227	384.615386962891	60.8533096313477	94.3385162353516	79.5918426513672	94.4895477294922	84.9557495117188	60	95.1066513061523	69.2307662963867	93.8806762695312	2	2063.03198242188	1168.46105957031	0	924.17529296875	1	0	0.836563110351562	0.975990176200867	1	573633.847259581	5270476.83196116	2016-06-15	0
181	1009	2016	20161009	0	0	0	0	0	0	0	0	0.205338805913925	0	0.466401785612106	0	0	0.250941008329391	0	0.356960713863373	59.1571311950684	0	58.1562690734863	0	0	48.9334983825684	0	58.9835090637207	92.7838134765625	100	93.3321762084961	100	100	94.9811782836914	100	92.6568069458008	100	3637.92504882812	1660.873046875	0	1388.12805175781	0	0	NA	NA	2	572820.968686597	5271885.14014437	2016-06-19	0
182	1009	2016	20161009	1.056028008461	0	2.85023307800293	0	0	0	0	0	0.821355223655701	2.04081606864929	0.639143228530884	0.884955823421478	0	0.752823114395142	0	1.01988804340363	54.952579498291	27.210880279541	61.0928802490234	11.799409866333	0	25.0941009521484	0	41.8153991699219	93.1064834594727	97.9591827392578	90.2401123046875	99.1150436401367	100	97.9924697875977	100	95.7164688110352	100	2567.5859375	510	0	284.605010986328	0	0	NA	NA	2	573890.158022332	5271339.59902177	2016-06-28	0
183	1009	2016	20161009	0.0586682297289371	0	2.10744500160217	0	0	0	0	0	0.733352899551392	0	0.811884582042694	0	0	0.376411586999893	0	0.71392148733139	56.2237205505371	0	58.5017509460449	17.6991195678711	0	49.3517303466797	0	52.6941986083984	94.4265213012695	100	92.1575393676758	98.2300872802734	100	95.6085433959961	100	94.7985687255859	2	2239.57592773438	792.022705078125	0	530.754211425781	1	0	0.836563110351562	0.975990176200867	2	573780.55548158	5270845.86989362	2016-07-08	0
184	1009	2016	20161009	0	0	0.0172741394490004	0	0	0	0	0	0.762687027454376	0	0.915529370307922	0	0	0	0	0.254972010850906	49.3790893554688	0	54.0680618286133	2.94985198974609	0	45.5876197814941	0	45.0450401306152	95.2185363769531	100	94.4722671508789	100	100	95.6085433959961	100	95.767463684082	2	2377.39404296875	1132.07800292969	0	865.332275390625	1	0	0.836563110351562	0.975990176200867	2	573440.695808426	5270731.31066156	2016-07-11	0
185	1009	2016	20161009	0	0	0	0	0	0	0	0	1.52537405490875	0	1.27828598022461	0	0	0.501882076263428	0	1.88679194450378	46.836799621582	20.4081592559814	62.3596496582031	23.598819732666	0	32.2041015625	0	47.0848197937012	95.8052215576172	100	93.8504028320312	98.2300872802734	100	97.2396469116211	100	95.767463684082	100	3702.17504882812	1850.5400390625	0	1923.74597167969	0	0	NA	NA	2	572244.753712809	5271366.80209477	2016-07-13	0
186	1009	2016	20161009	0	0	0	0	0	0	0	0	1.5547080039978	12.2448997497559	1.36465704441071	8.84955787658691	0	2.50940990447998	0	1.47883701324463	56.3214988708496	108.84349822998	65.5841522216797	100.294998168945	0	50.1882095336914	76.9230804443359	48.2746887207031	94.807861328125	87.7550964355469	93.6258392333984	90.2654876708984	100	95.1066513061523	100	95.6144790649414	2	3107.57104492188	1142.36596679688	0	1727.02099609375	1	0	0.836563110351562	0.975990176200867	2	572524.02219286	5270724.03225491	2016-07-21	0
187	1009	2016	20161009	0	0	0	0	0	0	0	0	0.674684584140778	0	0.984625995159149	0	0	0.250941008329391	0	0.56093829870224	44.1967391967773	27.210880279541	54.8166007995605	23.598819732666	266.666687011719	15.0564603805542	102.564102172852	29.7467308044434	95.2772064208984	97.9591827392578	94.1440734863281	98.2300872802734	80	98.8707733154297	92.3076934814453	97.2462997436523	2	2736.5849609375	1171.53698730469	0	912.414428710938	1	0	0.836563110351562	0.975990176200867	2	573253.618814962	5271054.79525738	2016-06-06	0
188	1009	2016	20161009	0	0	0	0	0	0	0	0	0.645350515842438	0	0.915529370307922	0	0	0.250941008329391	0	0.509943902492523	50.1613388061523	40.8163299560547	51.4769401550293	23.598819732666	133.333297729492	12.5470504760742	102.564102172852	25.3272094726562	94.3091812133789	97.9591827392578	94.5413665771484	98.2300872802734	100	99.121696472168	92.3076934814453	97.5522689819336	2	2823.34912109375	1149.82604980469	0	900.499877929688	1	0	0.836563110351562	0.975990176200867	2	573248.235078572	5271182.45681941	2016-06-08	0
189	1009	2016	20161009	0	0	0	0	0	0	0	0	0.968025803565979	0	0.950077712535858	0	0	1.38017594814301	0	1.1728709936142	57.1037406921387	74.8299331665039	54.8741912841797	76.6961669921875	66.6666564941406	62.3170204162598	76.9230804443359	51.1643714904785	94.5731887817383	93.8775482177734	94.714111328125	93.8053131103516	100	94.1028823852539	92.3076934814453	95.3085174560547	2	2690.81811523438	901.997802734375	0	1477.32897949219	1	0	0.836563110351562	0.975990176200867	2	572886.528311295	5270496.40635012	2016-06-13	0
190	1009	2016	20161009	0	0	0.0172741394490004	0	0	0	0	0	1.056028008461	0	1.76196205615997	0.884955823421478	0	0.250941008329391	0	1.1728709936142	66.7839965820312	74.8299331665039	68.0601119995117	88.4955673217773	0	54.3705596923828	0	77.0015335083008	93.4584884643555	95.9183731079102	93.1594390869141	92.9203567504883	100	95.3575897216797	100	92.6568069458008	2	2698.8330078125	632.850708007812	0	1747.48400878906	1	0	0.836563110351562	0.975990176200867	2	572722.459649686	5270229.35524428	2016-04-18	0
191	1009	2016	20161009	0.0293341092765331	0	0.0172741394490004	0	0	0	0	0	1.1733649969101	0	1.53739798069	0.884955823421478	0	0.752823114395142	0	0.356960713863373	61.6016387939453	0	57.0622406005859	47.197639465332	0	71.0999603271484	0	60.1733818054199	93.7811737060547	100	94.3686294555664	97.3451309204102	100	93.3500595092773	100	94.1356430053711	2	1965.40100097656	870	0	1265.70104980469	1	0	0.836563110351562	0.975990176200867	2	573496.955459151	5270150.55206233	2016-04-20	0
192	1009	2016	20161009	0.14667059481144	0	0.82915872335434	0	0	0	0	0	0.14667059481144	0	0.310934513807297	0	0	0	0	0	74.0197525024414	149.659896850586	72.0907363891602	174.041305541992	200	113.341697692871	153.846206665039	85.8405609130859	90.4077529907227	73.4693908691406	89.8255310058594	76.1061935424805	80	85.3199462890625	84.6153869628906	88.5262603759766	100	3900	1614.43505859375	0	960	0	0	NA	NA	2	573212.359444082	5272484.87890153	2016-04-22	0
193	1009	2016	20161009	0	0	0.0172741394490004	0	0	0	0	0	0.792021095752716	0	0.863707005977631	0	0	0	0	0.917899012565613	50.4546813964844	95.2380981445312	52.6285514831543	120.944000244141	66.6666564941406	60.2258491516113	102.564102172852	59.4934501647949	95.3065414428711	95.9183731079102	94.8350296020508	90.2654876708984	100	94.3538284301758	92.3076934814453	94.3396224975586	2	2404.68310546875	913.892822265625	0	1260.35705566406	1	0	0.836563110351562	0.975990176200867	2	573164.566507588	5270431.22802473	2016-06-16	0
194	1009	2016	20161009	7.09885597229004	0	8.18794345855713	0	0	0.250941008329391	0	4.89546203613281	1.11469602584839	0	1.05372297763824	0	0	1.25470495223999	0	1.42784297466278	88.9801483154297	0	92.7045516967773	0	0	50.1882095336914	0	88.9002227783203	74.3033065795898	100	74.1406097412109	100	100	88.7076568603516	100	75.1657333374023	100	2678.07788085938	416.773284912109	0	254.558395385742	0	0	NA	NA	2	574721.194252382	5271744.99368261	2016-06-22	0
195	1009	2016	20161009	0	0	0.0172741394490004	0	0	0	0	0	0.968025803565979	2.04081606864929	1.31283497810364	0.884955823421478	0	0.376411586999893	0	1.1728709936142	63.166130065918	122.448997497559	61.3232002258301	100.294998168945	200	56.0434989929199	179.487197875977	67.3125991821289	93.8105010986328	89.7959213256836	93.9886016845703	91.1504364013672	80	95.3575897216797	84.6153869628906	93.8296813964844	2	2696.83203125	750	0	1631.34899902344	1	0	0.836563110351562	0.975990176200867	2	572793.912740326	5270352.37158739	2016-06-26	0
196	1009	2016	20161009	1.34936904907227	0	3.2475380897522	0	0	0	0	0	0.821355223655701	0	0.673691511154175	0.884955823421478	0	0.878293573856354	0	1.07088196277618	58.0815505981445	0	59.0775604248047	14.7492599487305	0	23.0029296875	0	46.2349090576172	92.6371383666992	100	90.8619766235352	99.1150436401367	100	97.9924697875977	100	95.8694534301758	2	2413.64892578125	540.832702636719	0	276.586303710938	1	0	0.836563110351562	0.975990176200867	2	573878.471125365	5271167.99696524	2016-07-02	0
197	1009	2016	20161009	0	0	0.82915872335434	0	0	0	0	0	0.733352899551392	0	0.708239793777466	0	0	0.125470504164696	0	0.458949506282806	51.9213790893555	0	54.9893493652344	17.6991195678711	0	16.7294006347656	0	38.0758094787598	94.2798461914062	100	93.193977355957	99.1150436401367	100	98.7452926635742	100	95.4615020751953	100	2713.30102539062	780	0	547.448608398438	0	0	NA	NA	2	573636.339884961	5271331.67055963	2016-07-03	0
198	1009	2016	20161009	0	0	0.483675897121429	0	0	0	0	0	0.616016387939453	0	0.725513875484467	0	0	0.125470504164696	0	0.254972010850906	44.5878601074219	6.80272102355957	54.6438598632812	11.799409866333	0	23.0029296875	0	42.6653099060059	95.0131988525391	100	93.5049209594727	99.1150436401367	100	97.7415313720703	100	94.7985687255859	100	2829.0810546875	812.219177246094	0	607.453674316406	0	0	NA	NA	2	573604.428738275	5271473.17185764	2016-07-05	0
199	1009	2016	20161009	0	0	0	0	0	0	0	0	0.440011709928513	0	0.656417429447174	0.884955823421478	0	0.376411586999893	0	0.254972010850906	43.610050201416	0	53.2619285583496	11.799409866333	0	31.7858600616455	0	44.365119934082	94.895866394043	100	94.0576934814453	99.1150436401367	100	96.6122970581055	100	94.2886276245117	100	3149.85693359375	1265.70104980469	0	1055.13000488281	0	0	NA	NA	2	573138.556410823	5271532.19506441	2016-07-12	0
200	1009	2016	20161009	0	0	0	0	0	0	0	0	1.5547080039978	0	1.67559194564819	0	0	2.38393998146057	0	1.32585394382477	66.8817825317383	0	68.1176910400391	44.2477912902832	0	56.8799705505371	0	56.7737503051758	93.6051635742188	100	93.3494567871094	97.3451309204102	100	94.7302398681641	100	94.6455917358398	2	2992.94189453125	960.468627929688	0	1760.82397460938	1	0	0.836563110351562	0.975990176200867	2	572535.740044055	5270532.98033996	2016-07-18	0
201	1009	2016	20161009	0	0	1.4164799451828	0	0	0	0	0	0.85068941116333	0	0.880981087684631	0	0	0.125470504164696	0	0.71392148733139	52.9969711303711	0	59.1927185058594	2.94985198974609	0	32.2041015625	0	47.7647514343262	94.6905288696289	100	92.6066665649414	100	100	97.2396469116211	100	95.4105072021484	2	2343.07495117188	833.546569824219	0	566.038879394531	1	0	0.836563110351562	0.975990176200867	2	573697.127034018	5270905.52352558	2016-07-19	0
202	1009	2016	20161009	3.02141404151917	0	5.19951581954956	0	0	0	0	0.203977599740028	0.733352899551392	0	0.656417429447174	0	0	1.25470495223999	0	1.07088196277618	60.6238403320312	74.8299331665039	60.7473907470703	82.5958709716797	66.6666564941406	70.2634887695312	76.9230804443359	66.4626922607422	91.5224380493164	91.8367309570312	89.0481872558594	92.035400390625	100	93.4755325317383	92.3076934814453	93.0137710571289	2	2080.19189453125	600	0	379.473297119141	1	0	0.836563110351562	0.975990176200867	2	574037.468175092	5270863.14945751	2016-07-26	0
203	1009	2016	20161009	0.792021095752716	0	4.64674377441406	0	0	0	0	0	0.762687027454376	0	0.742788016796112	0	0	0.250941008329391	0	0.611932694911957	67.1751327514648	27.210880279541	85.2190933227539	17.6991195678711	0	37.2229194641113	51.2820510864258	46.5748710632324	87.4743270874023	97.9591827392578	80.0656433105469	99.1150436401367	100	96.48681640625	100	94.0336532592773	100	3121.875	713.091918945312	0	60	0	0	NA	NA	2	574123.3616026	5272067.94546608	2016-07-28	0
204	1009	2016	20161009	0	0	0	0	0	0	0	0	1.23203301429749	0	1.08827102184296	0.884955823421478	0	0.627352595329285	0	1.22386503219604	48.2057304382324	34.0136108398438	61.4383583068848	23.598819732666	0	28.4399795532227	0	34.3362197875977	95.482536315918	97.9591827392578	93.6085662841797	98.2300872802734	100	97.8669967651367	100	97.0933227539062	100	3660.73803710938	1929.81896972656	0	1786.19702148438	0	0	NA	NA	2	572385.565834283	5271499.47377815	2016-07-31	0
205	1009	2016	20161009	0	0	0.0172741394490004	0	0	0	0	0	0.762687027454376	0	1.0709969997406	0	0	0	0	0.40795511007309	53.0947494506836	27.210880279541	52.9164505004883	32.4483795166016	0	57.716438293457	51.2820510864258	51.6743202209473	94.8665313720703	97.9591827392578	94.8350296020508	97.3451309204102	100	94.3538284301758	100	95.1045379638672	2	2277.82788085938	1173.4560546875	0	956.713073730469	1	0	0.836563110351562	0.975990176200867	2	573435.947453652	5270580.8608009	2016-08-02	0
206	1009	2016	20161009	0	0	0.138193100690842	0	0	0	0	0	0.117336496710777	0	0.241837993264198	0	0	0	0	0	67.1751327514648	204.081604003906	60.4019088745117	212.389404296875	333.333312988281	122.124603271484	205.128204345703	78.3613815307617	91.5811080932617	81.6326522827148	92.6412124633789	74.3362808227539	80	82.5596008300781	84.6153869628906	89.6481399536133	100	3744.23608398438	1539.38305664062	0	1051.71301269531	0	0	NA	NA	2	573116.751187751	5272253.38193064	2016-08-05	0
207	1009	2016	20161009	0	0	0	0	0	0	0	0	0.205338805913925	0	0.725513875484467	0	0	0.627352595329285	0	0.254972010850906	65.5128631591797	6.80272102355957	78.8852386474609	14.7492599487305	0	27.6035099029541	0	53.8840713500977	92.9304809570312	100	90.9828872680664	99.1150436401367	100	97.8669967651367	100	94.4416122436523	100	3988.30810546875	2089.25805664062	0	1800.5	0	0	NA	NA	2	572397.386044404	5271964.66421649	2016-08-08	0
208	1009	2016	20161009	0	0	0	0	0	0	0	0	1.46670603752136	0	1.22646403312683	0	0	0.627352595329285	0	1.68281495571136	46.4456787109375	6.80272102355957	62.4748115539551	29.4985294342041	0	37.2229194641113	0	44.0251617431641	95.6878814697266	100	93.5912933349609	98.2300872802734	100	96.8632431030273	100	95.9714431762695	100	3715.39990234375	1899.73706054688	0	1898.55200195312	0	0	NA	NA	2	572286.098711174	5271418.68116689	2016-08-10	0
209	1009	2016	20161009	6.04282808303833	0	7.84246015548706	0	0	0.250941008329391	0	2.34574198722839	1.26136696338654	0	0.984625995159149	0	0	1.25470495223999	0	1.47883701324463	91.5224380493164	6.80272102355957	95.1805114746094	38.3480796813965	0	62.7352600097656	0	92.6398086547852	74.332649230957	100	73.7778472900391	96.4601669311523	100	84.0652465820312	100	76.8485488891602	100	2791.77392578125	536.656311035156	0	361.247802734375	0	0	NA	NA	2	574777.090803945	5271882.62589853	2016-08-12	0
210	1009	2016	20161009	0	0	0	0	0	0	0	0	0.205338805913925	0	0.708239793777466	0	0	0.250941008329391	0	0.203977599740028	46.347900390625	0	47.9645309448242	29.4985294342041	0	52.6976203918457	0	52.3542404174805	94.3091812133789	100	94.6104736328125	97.3451309204102	100	92.4717712402344	100	93.3197326660156	100	3150	1135.65002441406	0	953.414916992188	0	0	NA	NA	2	573293.739151051	5271644.40685577	2016-07-24	0
211	1009	2016	20161009	0	0	0.0172741394490004	0	0	0	0	0	0.938691675662994	0	0.898255288600922	0	0	0	0	0.254972010850906	50.8457984924316	0	55.334831237793	0	0	40.9870300292969	0	45.215030670166	95.0718688964844	100	94.3340835571289	100	100	96.3613586425781	100	95.767463684082	2	2376.25805664062	1090.78002929688	0	823.771789550781	1	0	0.836563110351562	0.975990176200867	2	573477.826821712	5270780.59341	2016-04-15	0
212	1009	2016	20161009	14.6963901519775	0	11.6082201004028	6.19469022750854	0	22.8356304168701	0	18.4599704742432	1.23203301429749	0	1.15736699104309	0	0	0.376411586999893	0	1.78480398654938	98.758186340332	122.448997497559	87.6950531005859	103.24479675293	600	116.269302368164	358.974395751953	119.666801452637	71.9565887451172	87.7550964355469	74.2097091674805	87.6106185913086	40	69.6361389160156	61.538459777832	69.7603225708008	100	1739.22399902344	579.396179199219	0	361.247802734375	0	0	NA	NA	2	574734.164380867	5270789.21289425	2016-04-29	0
213	1009	2016	20161009	0	0	0	0	0	0	0	0	0.792021095752716	0	0.673691511154175	2.65486693382263	0	0.501882076263428	0	0.662927091121674	49.085750579834	0	56.2561187744141	58.9970512390137	0	15.8929300308228	0	38.2457885742188	94.2798461914062	100	93.7467575073242	95.5752182006836	100	98.8707733154297	100	95.6144790649414	100	3351.955078125	1564.60900878906	0	1347.3310546875	0	0	NA	NA	2	572833.659115611	5271526.35958364	2016-05-02	0
214	1009	2016	20161009	0	0	0	0	0	0	0	0	1.056028008461	0	1.00189995765686	0	0	0.627352595329285	0	0.356960713863373	56.2237205505371	6.80272102355957	67.9449462890625	20.6489696502686	0	33.0405693054199	0	37.2259101867676	94.514518737793	100	92.6584930419922	99.1150436401367	100	97.365119934082	100	96.7363586425781	100	3844.3330078125	2091.6259765625	0	1884.51599121094	0	0	NA	NA	2	572321.261032318	5271702.50501416	2016-05-06	0
215	1009	2016	20161009	0	0	0	0	0	0	0	0	0.938691675662994	0	0.863707005977631	0	0	0.627352595329285	0	1.32585394382477	41.9477806091309	0	55.1620903015137	5.8997049331665	0	22.1664600372314	0	26.0071392059326	95.5998764038086	100	94.2822570800781	100	100	98.3688812255859	100	97.6542587280273	100	3293.5849609375	1680.26794433594	0	1441.25	0	0	NA	NA	2	572734.096137261	5271315.75287989	2016-05-11	0
216	1009	2016	20161009	0	0	0	0	0	0	0	0	1.6720449924469	0	1.31283497810364	0	0	0.752823114395142	0	1.93778705596924	51.2369194030762	61.2244911193848	62.9930305480957	38.3480796813965	66.6666564941406	37.6411590576172	102.564102172852	51.1643714904785	95.3065414428711	95.9183731079102	93.8504028320312	97.3451309204102	100	96.8632431030273	92.3076934814453	95.3595123291016	100	3732.07690429688	1840.54296875	0	1982.0439453125	0	0	NA	NA	2	572194.240513485	5271352.63413674	2016-05-16	0
217	1009	2016	20161009	8.41889095306396	0	7.82518577575684	0	0	5.26976203918457	0	8.66904640197754	1.02669405937195	8.16326522827148	1.01917397975922	6.19469022750854	0	2.76035094261169	7.69230699539185	1.27486002445221	80.6688232421875	74.8299331665039	88.2132797241211	61.9468994140625	66.6666564941406	57.716438293457	76.9230804443359	64.9328536987305	78.9087677001953	91.8367309570312	77.3708724975586	93.8053131103516	100	89.9623565673828	92.3076934814453	85.1606292724609	100	2353.42309570312	0	0	90	0	0	NA	NA	2	574503.936147519	5271358.53218173	2016-05-16	0
218	1009	2016	20161009	0.528014123439789	0	3.55847311019897	0	0	0	0	0.0509943887591362	0.733352899551392	0	1.10554504394531	0	0	0.501882076263428	0	0.56093829870224	60.5260581970215	156.462600708008	60.7473907470703	112.094398498535	466.666687011719	88.2475967407227	307.692291259766	68.1624984741211	93.7518310546875	85.7142868041992	91.0519866943359	90.2654876708984	80	90.5897064208984	76.9230804443359	93.0647735595703	2	1893.80603027344	900.499877929688	0	692.603820800781	1	0	0.836563110351562	0.975990176200867	2	573946.140651325	5270570.46752095	2016-05-23	0
219	1009	2016	20161009	0	0	0	0	0	0	0	0	0.205338805913925	0	0.328208714723587	0	0	0.125470504164696	0	0.203977599740028	62.7750091552734	95.2380981445312	59.6533699035645	79.6460189819336	133.333297729492	83.2287826538086	102.564102172852	73.0919570922852	92.3144607543945	87.7550964355469	93.1594390869141	91.1504364013672	100	89.2095336914062	92.3076934814453	90.7190170288086	100	3696.82299804688	1626.93005371094	0	1288.60400390625	0	0	NA	NA	2	572906.624747657	5272036.96798799	2016-05-27	0
220	1009	2016	20161009	0	0	0	0	0	0	0	0	0.205338805913925	0	0.241837993264198	0	0	0	0	0.203977599740028	67.6640167236328	115.646301269531	64.5477066040039	97.3451309204102	133.333297729492	83.2287826538086	179.487197875977	81.4210433959961	91.5517730712891	87.7550964355469	92.5548477172852	85.8407135009766	100	90.2133026123047	92.3076934814453	89.6991271972656	100	3786.30395507812	1690.94702148438	0	1302.498046875	0	0	NA	NA	2	572886.915773275	5272127.99545395	2016-06-03	0
221	1009	2016	20161009	0	0	0	0	0	0	0	0	1.90671801567078	0	1.67559194564819	1.76991200447083	0	2.885822057724	0	1.93778705596924	71.9663619995117	54.4217681884766	74.6818695068359	50.1474914550781	200	53.1158485412598	205.128204345703	64.0829467773438	93.0184783935547	95.9183731079102	92.2266387939453	96.4601669311523	100	95.2321166992188	84.6153869628906	93.9826583862305	2	3220.63598632812	1114.85400390625	0	1925.84997558594	1	0	0.836563110351562	0.975990176200867	2	572325.959960362	5270616.27596562	2016-06-04	0
222	1009	2016	20161009	0	0	0.362756997346878	0	0	0	0	0	0.352009385824203	0	0.570046722888947	0	0	0	0	0.0509943887591362	51.6280403137207	238.095199584961	57.1774101257324	174.041305541992	533.333312988281	82.8105392456055	358.974395751953	60.1733818054199	93.6051635742188	69.3877563476562	91.9502487182617	76.9911499023438	60	88.7076568603516	53.8461494445801	91.9938812255859	100	3275.36303710938	984.073181152344	0	570.788879394531	0	0	NA	NA	2	573631.541331618	5271993.73848756	2016-06-15	0
223	1009	2016	20161009	4.13610982894897	0	5.57954692840576	0	0	0	0	1.73380899429321	0.821355223655701	0	0.587320804595947	0	0	2.00752806663513	0	1.07088196277618	62.4816703796387	54.4217681884766	64.2598037719727	26.5486698150635	533.333312988281	56.4617309570312	205.128204345703	65.7827606201172	90.3197402954102	95.9183731079102	87.3898773193359	98.2300872802734	60	94.9811782836914	84.6153869628906	92.0448837280273	2	2176.81005859375	445.982086181641	0	218.403305053711	1	0	0.836563110351562	0.975990176200867	2	574117.326126691	5271021.74795471	2016-06-19	0
224	1009	2016	20161009	12.2909898757935	0	10.5199499130249	3.53982305526733	0	16.5621109008789	0	15.0943403244019	1.26136696338654	0	0.898255288600922	0	0	1.38017594814301	0	1.37684905529022	91.4246597290039	34.0136108398438	84.1826477050781	58.9970512390137	0	96.6122970581055	0	101.648803710938	75.5353469848633	100	76.006217956543	93.8053131103516	100	77.0388870239258	100	74.9617462158203	100	1945.37902832031	371.079498291016	0	300	0	0	NA	NA	2	574612.151246403	5270972.03513986	2016-06-28	0
225	1009	2016	20161009	0	0	0	0	0	0	0	0	0.821355223655701	0	0.915529370307922	0	0	0	0	0.356960713863373	45.7612190246582	27.210880279541	57.6380500793457	14.7492599487305	0	9.20117092132568	0	39.2656784057617	95.482536315918	97.9591827392578	93.8676834106445	99.1150436401367	100	99.3726501464844	100	96.3284072875977	2	2567.5859375	1053.42297363281	0	787.464294433594	1	0	0.836563110351562	0.975990176200867	2	573407.667675664	5270964.41646301	2016-07-08	0
226	1009	2016	20161009	0	0	0	0	0	0	0	0	1.056028008461	8.16326522827148	1.22646403312683	6.19469022750854	0	2.25846910476685	0	1.1728709936142	47.2279205322266	74.8299331665039	56.6591796875	73.7463226318359	0	53.952320098877	25.6410293579102	39.605640411377	95.8932266235352	91.8367309570312	94.5413665771484	92.035400390625	100	94.7302398681641	100	96.2774124145508	2	2920.4970703125	1140.39501953125	0	1489.46301269531	1	0	0.836563110351562	0.975990176200867	2	572751.481616728	5270743.39257001	2016-07-11	0
227	1009	2016	20161009	0	0	0	0	0	0	0	0	0.792021095752716	4.0816330909729	0.604594886302948	1.76991200447083	0	0.501882076263428	7.69230699539185	0.509943902492523	46.4456787109375	54.4217681884766	52.2830696105957	35.3982315063477	133.333297729492	17.1476402282715	153.846206665039	35.5260887145996	94.514518737793	95.9183731079102	94.2304382324219	97.3451309204102	100	98.7452926635742	92.3076934814453	95.8184585571289	100	3225.52294921875	1441.25	0	1218.23596191406	0	0	NA	NA	2	572949.331278562	5271462.77467998	2016-07-13	0
228	1009	2016	20161009	8.77090072631836	0	8.06702327728271	0	0	6.7754077911377	0	9.17899036407471	0.938691675662994	2.04081606864929	0.915529370307922	8.84955787658691	0	2.63488101959229	0	1.37684905529022	79.5932312011719	54.4217681884766	84.2978134155273	85.5457229614258	0	63.1534881591797	0	66.2927093505859	80.3168106079102	97.9591827392578	78.0445709228516	91.1504364013672	100	88.3312530517578	100	85.1096267700195	100	2248.39892578125	90	0	30	0	0	NA	NA	2	574454.779092009	5271255.75181762	2016-07-21	0
229	1009	2016	20161009	0	0	0	0	0	0	0	0	1.43737196922302	0	1.14009296894073	0	0	2.50940990447998	0	1.73380899429321	41.9477806091309	27.210880279541	58.0411109924316	11.799409866333	0	39.7323303222656	0	38.0758094787598	96.1572265625	97.9591827392578	94.1440734863281	99.1150436401367	100	96.2358932495117	100	96.583366394043	2	3444.25610351562	1653.27001953125	0	1710	1	0	0.836563110351562	0.975990176200867	2	572467.020873064	5271227.36894157	2016-06-06	0
230	1009	2016	20161009	0	0	0	0	0	0	0	0	0.352009385824203	0	0.880981087684631	0	0	0.627352595329285	0	0.356960713863373	57.5926513671875	27.210880279541	71.5725326538086	23.598819732666	133.333297729492	24.6758708953857	102.564102172852	44.195140838623	94.0451736450195	97.9591827392578	91.9675216674805	98.2300872802734	100	97.9924697875977	92.3076934814453	96.0224380493164	100	3904.15209960938	2082.787109375	0	1842.01000976562	0	0	NA	NA	2	572351.535292922	5271830.32975717	2016-06-08	0
231	1009	2016	20161009	0.234672904014587	0	1.84833300113678	0	0	0	0	0	0.117336496710777	0	0.483675897121429	0	0	0	0	0	63.2639083862305	129.251693725586	68.6359176635742	82.5958709716797	333.333312988281	88.6658325195312	179.487197875977	67.1426162719727	91.1704330444336	89.7959213256836	88.8581771850586	92.9203567504883	80	87.8293609619141	84.6153869628906	91.0759811401367	100	3501.78491210938	1166.9189453125	0	573.149169921875	0	0	NA	NA	2	573590.064260986	5272231.99723195	2016-06-13	0
232	1009	2016	20161009	4.28278112411499	0	7.25513887405396	0	0	0.250941008329391	0	0.40795511007309	1.23203301429749	0	0.898255288600922	0	0	0.752823114395142	0	1.27486002445221	89.4690628051758	0	96.3321228027344	17.6991195678711	0	63.1534881591797	0	79.3812713623047	76.0340270996094	100	74.6588363647461	99.1150436401367	100	83.3124237060547	100	81.4380416870117	100	2895.27197265625	589.406494140625	0	361.247802734375	0	0	NA	NA	2	574664.296351287	5271976.71719084	2016-04-18	0
233	1009	2016	20161009	0	0	0	0	0	0	0	0	0.909357607364655	0	0.811884582042694	0	0	0.752823114395142	0	0.96889340877533	40.1877403259277	0	53.0891914367676	11.799409866333	0	35.5499801635742	0	42.4953308105469	96.3332366943359	100	94.6968383789062	99.1150436401367	100	96.6122970581055	100	95.9714431762695	2	2708.15405273438	1259.28601074219	0	1148.26000976562	1	0	0.836563110351562	0.975990176200867	2	573072.214997676	5270839.46645698	2016-04-20	0
234	1009	2016	20161009	8.50689315795898	0	9.08619785308838	0	0	2.63488101959229	0	9.22998428344727	1.40803802013397	0	1.15736699104309	2.65486693382263	0	1.5056459903717	0	1.42784297466278	98.367073059082	6.80272102355957	94.7198715209961	26.5486698150635	0	85.3199462890625	0	94.1696395874023	71.3112335205078	100	72.827766418457	97.3451309204102	100	80.1756591796875	100	69.0973968505859	100	2571.26391601562	426.380096435547	0	276.586303710938	0	0	NA	NA	2	574858.567584402	5271655.9277876	2016-04-22	0
235	1009	2016	20161009	0	0	0.103644803166389	0	0	0	0	0	0.469345808029175	0	0.570046722888947	0	0	0	0	0.101988799870014	48.0101699829102	68.0272064208984	48.7706604003906	82.5958709716797	0	81.9740676879883	0	52.6941986083984	94.0745086669922	97.9591827392578	93.9540481567383	87.6106185913086	100	88.833122253418	100	93.3707275390625	100	3133.38500976562	912.414428710938	0	635.688598632812	0	0	NA	NA	2	573603.452388277	5271828.01474522	2016-06-16	0
236	1009	2016	20161009	0	0	0	0	0	0	0	0	0.821355223655701	0	0.863707005977631	0	0	1.00376403331757	0	1.01988804340363	38.4276885986328	0	54.3559608459473	32.4483795166016	0	33.4588088989258	0	41.9853782653809	96.5385665893555	100	94.5240936279297	97.3451309204102	100	96.6122970581055	100	96.0224380493164	2	2773.662109375	1277.38000488281	0	1195.49194335938	1	0	0.836563110351562	0.975990176200867	2	573018.376288892	5270866.8074038	2016-06-22	0
237	1009	2016	20161009	0.0293341092765331	0	0.950077712535858	0	0	0	0	0.0509943887591362	0.762687027454376	0	1.26101195812225	0	0	0.125470504164696	0	0.356960713863373	61.5038604736328	156.462600708008	57.4653091430664	147.492599487305	266.666687011719	68.1723098754883	179.487197875977	62.8930816650391	93.9571685791016	81.6326522827148	93.5221862792969	84.0707931518555	80	93.4755325317383	84.6153869628906	93.7276916503906	2	1973.85400390625	1092.01599121094	0	859.593017578125	1	0	0.836563110351562	0.975990176200867	2	573753.542142119	5270482.60133563	2016-06-26	0
238	1009	2016	20161009	0	0	0	0	0	0	0	0	0.205338805913925	0	0.241837993264198	0	0	0	0	0.0509943887591362	70.3041000366211	122.448997497559	66.1023788452148	129.793502807617	0	90.3387680053711	76.9230804443359	84.9906463623047	91.2877731323242	85.7142868041992	92.2784576416016	84.0707931518555	100	88.3312530517578	100	89.342170715332	100	3900	1771.77905273438	0	1321.36303710938	0	0	NA	NA	2	572837.877020021	5272225.00925327	2016-07-02	0
239	1009	2016	20161009	0	0	0.0172741394490004	0	0	0	0	0	0.938691675662994	0	0.898255288600922	0	0	0	0	0.254972010850906	50.0635604858398	0	56.1985397338867	0	0	32.6223297119141	0	44.195140838623	95.0718688964844	100	94.1958923339844	100	100	97.2396469116211	100	95.8184585571289	2	2397.18603515625	1075.40698242188	0	807.774719238281	1	0	0.836563110351562	0.975990176200867	2	573468.16940614	5270806.67754652	2016-07-03	0
240	1009	2016	20161009	14.2270498275757	0	11.6945896148682	0	0	13.0489301681519	0	17.0831203460693	1.1733649969101	0	1.58922100067139	0	0	0.376411586999893	0	1.01988804340363	96.6070175170898	88.4353713989258	89.4800491333008	103.24479675293	0	113.759902954102	0	110.147903442383	74.9193267822266	91.8367309570312	74.9179534912109	91.1504364013672	100	77.4153137207031	100	73.3299331665039	100	1603.52697753906	713.091918945312	0	488.364593505859	0	0	NA	NA	2	574712.016281392	5270656.98284869	2016-07-05	0
241	1009	2016	20161009	0	0	0.241837993264198	0	0	0	0	0	0.117336496710777	0	0.380031108856201	0	0	0	0	0	52.8014106750488	217.687103271484	59.250301361084	194.690307617188	333.333312988281	114.596397399902	256.410186767578	71.3921432495117	93.5171585083008	63.2653007507324	92.0884399414062	69.0265502929688	80	83.9397735595703	61.538459777832	90.6170272827148	100	3498.57104492188	1248.51904296875	0	800.499816894531	0	0	NA	NA	2	573381.075406095	5272130.84247828	2016-07-12	0
242	1009	2016	20161009	5.54414796829224	0	6.04594898223877	0	0	0	0	3.56960701942444	0.821355223655701	0	0.621869087219238	1.76991200447083	0	2.63488101959229	0	1.32585394382477	65.9039764404297	0	70.2481689453125	47.197639465332	0	53.5340805053711	0	65.7827606201172	88.5010299682617	100	84.6260070800781	96.4601669311523	100	94.9811782836914	100	90.4130630493164	2	2213.70703125	318.904388427734	0	123.693199157715	1	0	0.836563110351562	0.975990176200867	2	574188.20489168	5271110.03411161	2016-07-18	0
243	1009	2016	20161009	0	0	1.64104294776917	0	0	0	0	0	0.733352899551392	0	0.811884582042694	0	0	0.125470504164696	0	0.764915883541107	56.9081802368164	0	58.7896614074707	0	0	18.8205795288086	0	41.3054618835449	93.9865036010742	100	92.3821029663086	100	100	98.3688812255859	100	96.175422668457	2	2442.00708007812	740.9453125	0	474.341613769531	1	0	0.836563110351562	0.975990176200867	2	573719.499294482	5271075.03526137	2016-07-19	0
244	1009	2016	20161009	0	0	0	0	0	0	0	0	1.02669405937195	0	1.17464196681976	0	0	2.00752806663513	0	1.07088196277618	57.7882118225098	40.8163299560547	56.947078704834	23.598819732666	0	63.9899597167969	25.6410293579102	44.535099029541	94.6025238037109	95.9183731079102	94.4895477294922	98.2300872802734	100	93.7264709472656	100	95.9714431762695	2	2814.40893554688	990	0	1517.00402832031	1	0	0.836563110351562	0.975990176200867	2	572772.197532409	5270576.75957944	2016-07-26	0
245	1009	2016	20161009	0.968025803565979	0	5.16496801376343	0	0	0	0	0	0.85068941116333	0	0.777336299419403	0	0	0.250941008329391	0	0.815910220146179	67.2729034423828	27.210880279541	87.0040893554688	11.799409866333	0	36.8046798706055	0	50.3144607543945	86.7703170776367	97.9591827392578	78.7009811401367	99.1150436401367	100	96.7377700805664	100	92.9117813110352	100	3035.787109375	626.418395996094	0	0	0	0	NA	NA	2	574213.411069923	5271988.46156173	2016-07-28	0
246	1009	2016	20161009	0.528014123439789	0	3.38573098182678	0	0	0	0	0.0509943887591362	0.704018771648407	0	1.14009296894073	0	0	0.501882076263428	0	0.56093829870224	60.0371589660645	102.040802001953	60.0564308166504	115.044296264648	266.666687011719	82.3923034667969	153.846206665039	65.7827606201172	93.7225036621094	93.8775482177734	91.2420120239258	90.2654876708984	80	91.0915908813477	92.3076934814453	93.2687377929688	2	1958.97900390625	865.332275390625	0	646.219787597656	1	0	0.836563110351562	0.975990176200867	2	573917.144567433	5270623.00671158	2016-07-31	0
247	1009	2016	20161009	0	0	0.0172741394490004	0	0	0	0	0	1.23203301429749	2.04081606864929	1.76196205615997	0.884955823421478	0	0.376411586999893	0	1.32585394382477	67.5662536621094	108.84349822998	71.3997802734375	64.8967514038086	66.6666564941406	52.2793807983398	205.128204345703	76.6615676879883	93.3118209838867	91.8367309570312	92.8139572143555	94.6902618408203	100	95.8594665527344	92.3076934814453	92.8607864379883	2	2818.24389648438	735.458984375	0	1775.07800292969	1	0	0.836563110351562	0.975990176200867	2	572635.605707976	5270318.79538627	2016-08-02	0
248	1009	2016	20161009	14.4030504226685	2.04081606864929	10.9345302581787	11.5044298171997	0	24.3412799835205	0	16.522180557251	1.34936904907227	0	1.36465704441071	1.76991200447083	0	1.00376403331757	0	1.68281495571136	102.571601867676	54.4217681884766	99.9596862792969	138.643096923828	0	99.5399398803711	0	112.357597351074	65.7377471923828	97.9591827392578	70.3921203613281	80.5309829711914	100	58.4692611694336	100	62.2131614685059	100	2262.76391601562	420	0	150	0	0	NA	NA	2	574951.352931748	5271382.86690636	2016-08-05	0
249	1009	2016	20161009	5.95482492446899	0	7.09967184066772	0	0	0.125470504164696	0	1.1728709936142	1.14402997493744	0	1.84833300113678	0	0	0.627352595329285	0	0.509943902492523	72.7485961914062	204.081604003906	75.4304122924805	188.790603637695	333.333312988281	115.014602661133	179.487197875977	76.6615676879883	87.7383422851562	77.5510177612305	85.2651596069336	79.6460189819336	60	88.2057723999023	69.2307662963867	91.5349273681641	100	1606.05102539062	874.642822265625	0	764.852905273438	0	0	NA	NA	2	574318.451151059	5270480.12437587	2016-08-08	0
250	1009	2016	20161009	0.0293341092765331	0	0.0172741394490004	0	0	0	0	0	0.704018771648407	0	1.14009296894073	0	0	0	0	0.356960713863373	54.463680267334	47.6190490722656	53.492259979248	61.9468994140625	266.666687011719	56.8799705505371	102.564102172852	55.5838890075684	94.6905288696289	97.9591827392578	94.7659378051758	93.8053131103516	80	94.4792861938477	92.3076934814453	94.7985687255859	2	2232.3310546875	1171.53698730469	0	912.414428710938	1	0	0.836563110351562	0.975990176200867	2	573514.888059582	5270583.04920284	2016-08-10	0
251	1009	2016	20161009	2.81607508659363	0	6.78873682022095	0	0	0	0	0.305966287851334	1.14402997493744	0	0.82915872335434	0	0	0.627352595329285	0	1.22386503219604	79.1043319702148	0	94.0864868164062	0	0	44.3329200744629	0	63.7429885864258	80.2581405639648	100	75.6434631347656	100	100	93.09912109375	100	87.1494064331055	100	2903.18798828125	540	0	201.24609375	0	0	NA	NA	2	574492.146615716	5271945.20729509	2016-08-12	0
252	1009	2016	20161009	0	0	0	0	0	0	0	0	0.205338805913925	0	0.604594886302948	0	0	0.250941008329391	0	0.356960713863373	63.5572509765625	13.6054401397705	64.2598037719727	11.799409866333	0	28.8582191467285	0	51.5043296813965	92.6078033447266	100	92.5721206665039	99.1150436401367	100	97.365119934082	100	94.0336532592773	100	3757.67211914062	1833.93005371094	0	1567.19494628906	0	0	NA	NA	2	572638.654543066	5271887.32997264	2016-07-24	0
253	1009	2016	20161009	0	0	0	0	0	0	0	0	0.821355223655701	0	0.915529370307922	0	0	0	0	0.611932694911957	41.4588890075684	0	56.4864387512207	11.799409866333	0	23.8393993377686	0	37.9058303833008	96.0398864746094	100	94.0404205322266	99.1150436401367	100	97.8669967651367	100	96.3793869018555	2	2631.80493164062	1214.90698242188	0	948.683288574219	1	0	0.836563110351562	0.975990176200867	2	573255.260035654	5270911.64052073	2016-04-15	0
254	1009	2016	20161009	0	0	0	0	0	0	0	0	0.205338805913925	0	0.224563807249069	0	0	0	0	0.254972010850906	75.0953369140625	0	72.4938125610352	0	0	61.0623207092285	0	76.1516265869141	91.1117630004883	100	91.5529479980469	100	100	92.9736480712891	100	90.8210067749023	100	3960.22705078125	1922.34204101562	0	1537.3349609375	0	0	NA	NA	2	572620.163703928	5272142.36155225	2016-04-29	0
255	1009	2016	20161009	0	0	0	0	0	0	0	0	0.997359871864319	2.04081606864929	0.898255288600922	0.884955823421478	0	0.627352595329285	0	0.356960713863373	54.0725517272949	54.4217681884766	61.2080383300781	32.4483795166016	0	23.0029296875	102.564102172852	28.3868808746338	94.2211837768555	95.9183731079102	93.2630767822266	98.2300872802734	100	98.2434234619141	100	97.5522689819336	100	3672.88696289062	1931.44995117188	0	1718.13903808594	0	0	NA	NA	2	572496.486771585	5271603.10739912	2016-05-02	0
256	1009	2016	20161009	15.6057500839233	42.8571395874023	11.2281904220581	43.3628311157227	80	29.7365093231201	61.538459777832	19.224889755249	1.61337602138519	0	1.36465704441071	0	0	0.878293573856354	0	1.68281495571136	106.385101318359	231.292495727539	101.283996582031	174.041305541992	266.666687011719	112.08699798584	307.692291259766	113.377502441406	64.8577270507812	51.0204086303711	70.0984573364258	46.902660369873	20	54.5796699523926	30.769229888916	60.2243804931641	100	2143.47900390625	429.534606933594	0	67.0820388793945	0	0	NA	NA	4	574941.326684461	5271239.47617951	2016-05-06	0
257	1009	2016	20161009	0.0293341092765331	0	0.0172741394490004	0	0	0	0	0	0.616016387939453	0	1.22646403312683	0	0	0.125470504164696	0	0.458949506282806	55.9303817749023	163.26530456543	53.607421875	123.893798828125	333.333312988281	54.7887916564941	205.128204345703	61.8731994628906	94.5731887817383	85.7142868041992	94.7486572265625	89.3805313110352	80	94.7302398681641	84.6153869628906	93.9316711425781	2	2136.5390625	1087.06005859375	0	1021.76300048828	1	0	0.836563110351562	0.975990176200867	2	573507.875380477	5270448.49660951	2016-05-11	0
258	1009	2016	20161009	0	0	0.0172741394490004	0	0	0	0	0	0.85068941116333	0	1.01917397975922	0	0	0	0	0.611932694911957	53.9747695922852	0	52.2830696105957	32.4483795166016	0	59.8076095581055	0	54.9039611816406	94.6905288696289	100	94.9214019775391	98.2300872802734	100	94.1028823852539	100	94.8495635986328	2	2310.19506835938	1075.40698242188	0	1064.04895019531	1	0	0.836563110351562	0.975990176200867	2	573366.435344633	5270530.13644183	2016-05-16	0
259	1009	2016	20161009	0	0	0	0	0	0	0	0	0.762687027454376	0	0.915529370307922	0	0	0	0	0.40795511007309	43.8056106567383	6.80272102355957	57.5228881835938	17.6991195678711	0	11.7105798721313	0	40.4555511474609	95.7758865356445	100	93.902229309082	99.1150436401367	100	99.2471771240234	100	96.1244277954102	2	2566.88500976562	1092.01599121094	0	825.408996582031	1	0	0.836563110351562	0.975990176200867	2	573378.557216629	5270956.36401575	2016-05-16	0
260	1009	2016	20161009	0	0	0.0172741394490004	0	0	0	0	0	1.29070103168488	0	1.91743004322052	0.884955823421478	0	0.250941008329391	0	1.37684905529022	69.424072265625	34.0136108398438	75.8334808349609	56.0471992492676	0	45.5876197814941	25.6410293579102	80.2311782836914	93.2238235473633	97.9591827392578	92.3648300170898	95.5752182006836	100	96.6122970581055	100	92.2488632202148	2	2848.10498046875	692.603820800781	0	1857.33703613281	1	0	0.836563110351562	0.975990176200867	2	572579.373900067	5270259.30555663	2016-05-23	0
261	1009	2016	20161009	0	0	1.10554504394531	0	0	0	0	0	0.557348191738129	0	0.673691511154175	0	0	0.125470504164696	0	0.71392148733139	41.1655387878418	0	57.0622406005859	2.94985198974609	0	45.5876197814941	0	48.6146507263184	95.2772064208984	100	92.2784576416016	100	100	94.7302398681641	100	94.0336532592773	100	2850.47412109375	684.105224609375	0	534.134826660156	0	0	NA	NA	2	573738.470964117	5271572.18679221	2016-05-27	0
262	1009	2016	20161009	0	0	0	0	0	0	0	0	0.14667059481144	0	0.310934513807297	0	0	0	0	0.152983203530312	52.8014106750488	163.26530456543	49.979850769043	147.492599487305	0	97.0305328369141	102.564102172852	68.8424301147461	93.5171585083008	81.6326522827148	94.1958923339844	77.876106262207	100	86.4491882324219	100	90.7700119018555	100	3445.69311523438	1315.90295410156	0	994.08251953125	0	0	NA	NA	2	573208.300728195	5271925.06705654	2016-06-03	0
263	1009	2016	20161009	0	0	0	0	0	0	0	0	0.469345808029175	0	0.82915872335434	0	0	0.250941008329391	0	0.40795511007309	46.836799621582	27.210880279541	52.8588714599609	11.799409866333	0	15.8929300308228	0	27.0270309448242	94.719856262207	97.9591827392578	94.1440734863281	99.1150436401367	100	98.8707733154297	100	96.787353515625	100	2912.47290039062	1140.39501953125	0	901.997802734375	0	0	NA	NA	2	573256.010244481	5271311.4788454	2016-06-04	0
264	1009	2016	20161009	1.61337602138519	0	3.55847311019897	0	0	0	0	0	0.792021095752716	0	0.604594886302948	0.884955823421478	0	1.00376403331757	0	1.07088196277618	57.9837684631348	0	59.998851776123	11.799409866333	0	25.5123405456543	0	46.7448616027832	92.4611434936523	100	90.378303527832	99.1150436401367	100	97.7415313720703	100	95.9204483032227	2	2423.32397460938	502.8916015625	0	241.867706298828	1	0	0.836563110351562	0.975990176200867	2	573926.546789968	5271180.17827794	2016-06-15	0
265	1009	2016	20161009	0	0	0.0172741394490004	0	0	0	0	0	0.733352899551392	0	1.29556095600128	0	0	0.752823114395142	0	0.71392148733139	52.7036285400391	122.448997497559	57.4077301025391	115.044296264648	400	77.3734817504883	205.128204345703	62.0431709289551	94.9838562011719	89.7959213256836	94.2304382324219	89.3805313110352	80	93.09912109375	84.6153869628906	94.1356430053711	2	2325.72607421875	778.267272949219	0	1358.30798339844	1	0	0.836563110351562	0.975990176200867	2	573185.987169268	5270274.58896541	2016-06-19	0
266	1009	2016	20161009	0.0586682297289371	0	2.24563789367676	0	0	0	0	0	0.704018771648407	0	1.10554504394531	0	0	0.501882076263428	0	0.56093829870224	56.2237205505371	27.210880279541	60.3443298339844	23.598819732666	0	69.0087814331055	0	59.6634407043457	94.4558486938477	97.9591827392578	92.1057205200195	98.2300872802734	100	93.2245864868164	100	94.0336532592773	2	2105.35009765625	870	0	624.259582519531	1	0	0.836563110351562	0.975990176200867	2	573811.624445326	5270707.69835112	2016-06-28	0
267	1009	2016	20161009	0	0	0	0	0	0	0	0	0.381343513727188	0	0.725513875484467	0	0	0.250941008329391	0	0.254972010850906	44.1967391967773	0	52.9740295410156	0	0	34.713508605957	0	47.7647514343262	94.807861328125	100	94.1095199584961	100	100	95.8594665527344	100	93.8806762695312	100	3134.53295898438	1209.33898925781	0	1005.78302001953	0	0	NA	NA	2	573193.323353092	5271539.37002619	2016-07-08	0
268	1009	2016	20161009	0	0	0	0	0	0	0	0	0.14667059481144	0	0.483675897121429	0	0	0.125470504164696	0	0.203977599740028	49.3790893554688	61.2244911193848	47.9645309448242	73.7463226318359	0	85.7381820678711	0	62.2131614685059	93.8105010986328	97.9591827392578	94.4550018310547	91.1504364013672	100	88.5821762084961	100	92.0958709716797	100	3348.19409179688	1271.376953125	0	1012.02801513672	0	0	NA	NA	2	573189.545271231	5271818.688384	2016-07-11	0
269	1009	2016	20161009	0	0	0	0	0	0	0	0	0.205338805913925	0	0.673691511154175	0	0	0.250941008329391	0	0.203977599740028	47.4234886169434	0	47.5038909912109	29.4985294342041	0	60.2258491516113	0	53.5441093444824	94.0158386230469	100	94.5240936279297	98.2300872802734	100	91.5934829711914	100	93.166748046875	100	3192.00610351562	1171.53698730469	0	993.176696777344	0	0	NA	NA	2	573248.794869446	5271677.48367871	2016-07-13	0
270	1009	2016	20161009	0	0	0	0	0	0	0	0	1.23203301429749	0	1.03644800186157	0	0	2.50940990447998	0	1.47883701324463	40.4810791015625	0	54.8741912841797	11.799409866333	0	36.3864517211914	0	36.7159614562988	96.4212265014648	100	94.5068206787109	99.1150436401367	100	96.48681640625	100	96.6343688964844	2	3270.55004882812	1540.55200195312	0	1562.59399414062	1	0	0.836563110351562	0.975990176200867	2	572603.117828152	5271120.84258451	2016-07-21	0
271	1009	2016	20161009	0	0	0	0	0	0	0	0	0.205338805913925	0	0.414579391479492	0	0	0.125470504164696	0	0.203977599740028	57.9837684631348	20.4081592559814	56.0257911682129	47.197639465332	0	74.0276031494141	0	68.5024566650391	92.8131408691406	97.9591827392578	93.5049209594727	95.5752182006836	100	89.9623565673828	100	90.9229965209961	100	3607.61694335938	1566.04602050781	0	1263.2099609375	0	0	NA	NA	2	572918.231712904	5271947.79587808	2016-06-06	0
272	1009	2016	20161009	16.4857692718506	16.326530456543	12.0400800704956	25.6637191772461	0	31.4930992126465	0	20.8057098388672	1.26136696338654	0	1.27828598022461	0	0	0.250941008329391	0	1.73380899429321	107.167297363281	129.251693725586	92.0135879516602	103.24479675293	0	118.778800964355	128.205093383789	123.406402587891	68.0258102416992	79.5918426513672	72.2404632568359	69.0265502929688	100	61.4805488586426	100	65.5787887573242	100	1747.48400878906	591.692504882812	0	276.586303710938	0	0	NA	NA	2	574837.469347149	5270831.91624001	2016-06-08	0
273	1009	2016	20161009	0	0	0	0	0	0	0	0	0.205338805913925	0	0.414579391479492	0	0	0	0	0.254972010850906	72.1619262695312	0	77.6184692382812	0	0	40.1505699157715	0	62.0431709289551	91.5811080932617	100	91.0519866943359	100	100	96.1104125976562	100	93.3707275390625	100	3993.71997070312	2012.01403808594	0	1663.31005859375	0	0	NA	NA	2	572497.628208912	5272084.43739317	2016-06-13	0
274	1009	2016	20161009	11.8216495513916	0	10.0535497665405	3.53982305526733	0	16.6875801086426	0	13.717490196228	1.37870299816132	8.16326522827148	1.19191598892212	5.30973386764526	0	1.88205802440643	7.69230699539185	1.37684905529022	98.0737228393555	74.8299331665039	94.2016372680664	112.094398498535	66.6666564941406	82.8105392456055	76.9230804443359	93.8296813964844	70.0205307006836	91.8367309570312	72.6377563476562	86.7256622314453	100	73.9021301269531	92.3076934814453	68.7914428710938	100	2313.11499023438	270	0	67.0820388793945	0	0	NA	NA	2	574796.402428171	5271404.80852096	2016-04-18	0
275	1009	2016	20161009	10.0909404754639	0	9.50077724456787	0	0	8.28105354309082	0	11.7287101745605	1.37870299816132	12.2448997497559	1.26101195812225	5.30973386764526	20	1.88205802440643	15.3846101760864	1.32585394382477	99.5404434204102	108.84349822998	96.0442199707031	47.197639465332	266.666687011719	90.7570037841797	205.128204345703	90.6000366210938	70.577880859375	87.7550964355469	72.6032104492188	94.6902618408203	80	77.5407791137695	84.6153869628906	68.7914428710938	100	2456.52197265625	335.410186767578	0	189.736694335938	0	0	NA	NA	2	574836.482251533	5271560.75715438	2016-04-20	0
276	1009	2016	20161009	0.176004692912102	0	3.40300607681274	0	0	0	0	0	0.821355223655701	0	0.708239793777466	0	0	0	0	0.815910220146179	55.1481399536133	40.8163299560547	77.8487930297852	76.6961669921875	0	35.5499801635742	25.6410293579102	46.5748710632324	91.4931030273438	97.9591827392578	82.6222229003906	93.8053131103516	100	96.2358932495117	100	93.7786865234375	100	3030.59399414062	632.850708007812	0	150	0	0	NA	NA	2	574078.219960732	5271929.42574967	2016-04-22	0
277	1009	2016	20161009	0	0	0	0	0	0	0	0	0.586682319641113	0	0.915529370307922	0	0	0.250941008329391	0	0.458949506282806	50.4546813964844	34.0136108398438	51.6496810913086	23.598819732666	0	11.7105798721313	51.2820510864258	24.8172702789307	94.3678512573242	97.9591827392578	94.4377288818359	98.2300872802734	100	99.121696472168	100	97.5522689819336	2	2803.03393554688	1120.08898925781	0	870.51708984375	1	0	0.836563110351562	0.975990176200867	2	573305.790806176	5271195.2985878	2016-06-16	0
278	1009	2016	20161009	0	0	0.0690965726971626	0	0	0	0	0	0.117336496710777	0	0.241837993264198	0	0	0	0	0.101988799870014	65.5128631591797	258.503387451172	56.4288597106934	230.088500976562	266.666687011719	115.432899475098	282.051300048828	76.1516265869141	91.8157806396484	75.5102005004883	93.3149108886719	71.6814193725586	80	83.563362121582	69.2307662963867	89.9031066894531	100	3686.583984375	1518.18994140625	0	1090.36694335938	0	0	NA	NA	2	573091.334944669	5272161.16845054	2016-06-22	0
279	1009	2016	20161009	0	0	0	0	0	0	0	0	0.792021095752716	0	0.915529370307922	0	0	0.627352595329285	0	0.866904616355896	39.9921798706055	0	54.471118927002	0	0	28.4399795532227	0	40.1155891418457	96.3332366943359	100	94.3859024047852	100	100	97.2396469116211	100	96.2264175415039	2	2723.56396484375	1324.42395019531	0	1100.63598632812	1	0	0.836563110351562	0.975990176200867	2	573114.20472887	5270889.50023495	2016-06-26	0
280	1009	2016	20161009	0.704018771648407	0	3.95577788352966	0	0	0	0	0	0.469345808029175	0	0.673691511154175	0	0	0	0	0.254972010850906	67.6640167236328	27.210880279541	77.2729873657227	14.7492599487305	0	47.2605590820312	25.6410293579102	53.3741302490234	89.7917327880859	97.9591827392578	82.2594604492188	99.1150436401367	100	94.7302398681641	100	92.7078018188477	100	3270.13793945312	874.642822265625	0	240	0	0	NA	NA	2	573961.948166268	5272145.03769677	2016-07-02	0
281	1009	2016	20161009	0	0	1.64104294776917	0	0	0	0	0	0.733352899551392	0	0.811884582042694	0	0	0.125470504164696	0	0.764915883541107	56.9081802368164	0	58.7896614074707	0	0	18.8205795288086	0	41.3054618835449	93.9865036010742	100	92.3821029663086	100	100	98.3688812255859	100	96.175422668457	2	2442.00708007812	740.9453125	0	474.341613769531	1	0	0.836563110351562	0.975990176200867	2	573706.569366027	5271060.21178594	2016-07-03	0
282	1009	2016	20161009	0	0	0.172741398215294	0	0	0	0	0	0.26400700211525	0	0.449127614498138	0	0	0	0	0.0509943887591362	48.6946296691895	183.673492431641	52.1679000854492	162.241897583008	266.666687011719	84.0652465820312	282.051300048828	60.1733818054199	93.9865036010742	77.5510177612305	93.1248931884766	77.876106262207	80	88.4567108154297	61.538459777832	92.0958709716797	100	3252.19897460938	998.598999023438	0	636.396118164062	0	0	NA	NA	2	573555.702482362	5271928.53864107	2016-07-05	0
283	1009	2016	20161009	6.07216215133667	0	6.80601119995117	0	0	0	0	3.21264696121216	1.08536195755005	0	1.01917397975922	0	0	1.63111698627472	0	1.52983200550079	76.1709213256836	13.6054401397705	92.2439117431641	11.799409866333	0	36.3864517211914	0	73.4319229125977	78.4687576293945	100	76.1789627075195	99.1150436401367	100	95.9849472045898	100	83.6307983398438	100	2684.9580078125	331.360809326172	0	108.166496276855	0	0	NA	NA	2	574562.065266926	5271743.0522656	2016-07-12	0
284	1009	2016	20161009	0	0	0.0172741394490004	0	0	0	0	0	1.29070103168488	0	1.796511054039	0.884955823421478	0	2.25846910476685	0	1.22386503219604	66.2950973510742	68.0272064208984	70.3633270263672	56.0471992492676	0	60.2258491516113	25.6410293579102	63.7429885864258	93.6051635742188	95.9183731079102	93.0212478637695	95.5752182006836	100	94.6047668457031	100	94.0336532592773	2	2924.80810546875	865.852172851562	0	1771.01696777344	1	0	0.836563110351562	0.975990176200867	2	572561.63089552	5270444.86031718	2016-07-18	0
285	1009	2016	20161009	0	0	0	0	0	0	0	0	1.40803802013397	0	1.14009296894073	0	0	2.38393998146057	0	1.73380899429321	44.6856307983398	0	56.5440216064453	0	0	36.8046798706055	0	44.0251617431641	95.9518890380859	100	94.6277389526367	100	100	96.3613586425781	100	96.0224380493164	2	3288.662109375	1465.09399414062	0	1659.78894042969	1	0	0.836563110351562	0.975990176200867	2	572501.822092914	5271037.79217525	2016-07-19	0
286	1009	2016	20161009	0	0	0	0	0	0	0	0	0.968025803565979	0	0.967351913452148	0	0	2.00752806663513	0	1.22386503219604	37.5476684570312	0	52.9164505004883	2.94985198974609	0	30.5311603546143	0	33.1463508605957	96.5679092407227	100	94.5413665771484	100	100	97.1141815185547	100	96.9913330078125	2	3092.3291015625	1470	0	1388.12805175781	1	0	0.836563110351562	0.975990176200867	2	572777.045494087	5271062.5231581	2016-07-26	0
287	1009	2016	20161009	0	0	0.0172741394490004	0	0	0	0	0	1.11469602584839	2.04081606864929	1.50285005569458	0.884955823421478	0	0.752823114395142	7.69230699539185	1.27486002445221	65.8061981201172	122.448997497559	65.0659332275391	97.3451309204102	333.333312988281	56.4617309570312	230.769195556641	70.0323028564453	93.5171585083008	89.7959213256836	93.6258392333984	92.035400390625	80	95.1066513061523	84.6153869628906	93.4217224121094	2	2750.36401367188	752.396179199219	0	1682.40905761719	1	0	0.836563110351562	0.975990176200867	2	572729.081444116	5270343.5722785	2016-07-28	0
288	1009	2016	20161009	11.0589599609375	0	9.8980827331543	0	0	6.52446699142456	0	12.3406400680542	1.11469602584839	0	1.05372297763824	0	0	1.12923502922058	0	1.1728709936142	87.7090072631836	176.870697021484	78.5973434448242	150.442504882812	66.6666564941406	116.687599182129	153.846206665039	95.5295028686523	79.7301330566406	85.7142868041992	79.2192077636719	86.7256622314453	100	83.0614776611328	92.3076934814453	79.5512466430664	100	1777.10400390625	570	0	510	0	0	NA	NA	2	574511.469008906	5270781.69575919	2016-07-31	0
289	1009	2016	20161009	8.8002347946167	0	7.99792718887329	0	0	6.14805507659912	0	8.77103519439697	0.88002347946167	10.2040796279907	0.863707005977631	7.07964611053467	0	2.38393998146057	0	1.37684905529022	78.7132110595703	95.2380981445312	82.0521697998047	76.6961669921875	0	68.1723098754883	25.6410293579102	72.0720672607422	81.6075134277344	89.7959213256836	78.8391799926758	92.9203567504883	100	88.3312530517578	100	85.4156036376953	100	2201.68090820312	150	0	90	0	0	NA	NA	2	574441.872093764	5271174.41285309	2016-08-02	0
290	1009	2016	20161009	0	0	0	0	0	0	0	0	0.234672904014587	0	0.587320804595947	0	0	0	0	0.254972010850906	70.5974273681641	0	82.1673278808594	0	0	23.4211597442627	0	61.0232887268066	92.0504531860352	100	90.5855865478516	100	100	98.2434234619141	100	93.6766967773438	100	4073.81909179688	2144.10791015625	0	1815.93005371094	0	0	NA	NA	2	572374.280743765	5272056.18556802	2016-08-05	0
291	1009	2016	20161009	0	0	0	0	0	0	0	0	0.205338805913925	0	0.241837993264198	0	0	0	0	0.203977599740028	67.7618103027344	0	68.3480072021484	23.598819732666	0	66.4993667602539	0	76.8315505981445	91.5517730712891	100	92.0711669921875	99.1150436401367	100	92.4717712402344	100	90.1580810546875	100	3860.68701171875	1800.25	0	1421.44299316406	0	0	NA	NA	2	572740.039074503	5272126.80452275	2016-08-08	0
292	1009	2016	20161009	0	0	1.36465704441071	0	0	0	0	0	0.733352899551392	0	0.604594886302948	0	0	0	0	0.509943902492523	48.596851348877	122.448997497559	61.7838401794434	112.094398498535	0	57.716438293457	51.2820510864258	44.195140838623	93.83984375	89.7959213256836	89.5146026611328	87.6106185913086	100	93.851936340332	100	94.4926071166992	100	3032.375	702.922485351562	0	371.079498291016	0	0	NA	NA	2	573849.114167982	5271847.61987143	2016-08-10	0
293	1009	2016	20161009	10.6482801437378	0	9.50077724456787	0	0	5.01882076263428	0	11.2697601318359	1.11469602584839	0	1.03644800186157	0	0	1.25470495223999	0	1.12187695503235	84.5800323486328	176.870697021484	76.6396026611328	165.191696166992	0	117.94229888916	128.205093383789	93.3197326660156	80.5808181762695	85.7142868041992	79.9619979858398	87.6106185913086	100	84.1907119750977	100	80.8771133422852	100	1788.46301269531	570	0	510	0	0	NA	NA	2	574498.098479695	5270763.69643503	2016-08-12	0
294	1009	2016	20161009	4.45878601074219	0	7.25513887405396	0	0	0.250941008329391	0	0.815910220146179	1.26136696338654	0	0.932803571224213	0	0	1.00376403331757	0	1.27486002445221	88.1001281738281	0	96.1017990112305	8.84955787658691	0	61.4805488586426	0	80.9111022949219	75.9460220336914	100	74.6242904663086	100	100	84.4416580200195	100	81.3870468139648	100	2865.74609375	560.446228027344	0	339.411285400391	0	0	NA	NA	2	574683.030648107	5271936.80052313	2016-07-24	0
295	1009	2016	20161009	0.0293341092765331	0	0.0172741394490004	0	0	0	0	0	0.704018771648407	0	1.38193094730377	0	0	0.376411586999893	0	0.356960713863373	56.9081802368164	108.84349822998	55.0469284057617	126.843696594238	133.333297729492	61.4805488586426	153.846206665039	62.3831405639648	94.3385162353516	91.8367309570312	94.5931930541992	89.3805313110352	100	94.2283630371094	92.3076934814453	93.9826583862305	2	2106.4189453125	999.049621582031	0	1110.40502929688	1	0	0.836563110351562	0.975990176200867	2	573464.931216411	5270345.78378808	2016-04-15	0
296	1009	2016	20161009	0.498679995536804	0	2.38383197784424	0	0	0	0	0	0.88002347946167	0	0.621869087219238	0	0	0.250941008329391	0	0.866904616355896	45.4678802490234	27.210880279541	62.3020706176758	11.799409866333	0	38.0593910217285	25.6410293579102	43.515209197998	94.4558486938477	97.9591827392578	89.5664215087891	99.1150436401367	100	96.2358932495117	100	94.6965866088867	100	2763.90991210938	512.640197753906	0	403.608703613281	0	0	NA	NA	2	573913.889020868	5271574.2911775	2016-04-29	0
297	1009	2016	20161009	5.04546785354614	0	5.56227397918701	0	0	0	0	3.05966401100159	0.792021095752716	4.0816330909729	0.690965712070465	4.42477893829346	20	2.13299894332886	7.69230699539185	1.37684905529022	60.428279876709	54.4217681884766	74.1060562133789	56.0471992492676	266.666687011719	40.9870300292969	102.564102172852	52.5242195129395	88.9997100830078	95.9183731079102	82.8122329711914	95.5752182006836	80	96.3613586425781	92.3076934814453	92.6568069458008	100	2418.67700195312	180	0	42.4264106750488	0	0	NA	NA	2	574226.968587318	5271352.02440813	2016-05-02	0
298	1009	2016	20161009	0	0	0.0172741394490004	0	0	0	0	0	0.938691675662994	0	0.84643292427063	0	0	0	0	0.40795511007309	50.6502418518066	0	51.016300201416	0	0	52.2793807983398	0	44.705078125	95.2478713989258	100	94.9214019775391	100	100	95.2321166992188	100	95.7164688110352	2	2446.97802734375	1221.55603027344	0	982.700378417969	1	0	0.836563110351562	0.975990176200867	2	573312.882784531	5270706.56984568	2016-05-06	0
299	1009	2016	20161009	13.4643602371216	0	11.6427698135376	0	0	8.15558338165283	0	15.7062702178955	1.08536195755005	0	1.88288104534149	0	0	0.376411586999893	0	0.96889340877533	93.7713928222656	61.2244911193848	88.9042434692383	129.793502807617	66.6666564941406	114.178199768066	102.564102172852	107.768096923828	76.7967071533203	95.9183731079102	75.4188995361328	92.9203567504883	100	81.6812973022461	92.3076934814453	75.4207000732422	100	1555.9560546875	764.852905273438	0	551.543273925781	0	0	NA	NA	2	574662.362663584	5270584.68696359	2016-05-11	0
300	1009	2016	20161009	16.6617794036865	0	12.2991895675659	0.884955823421478	0	24.9686298370361	0	20.6527309417725	1.26136696338654	0	1.43375396728516	0	0	0.125470504164696	0	1.12187695503235	102.767196655273	74.8299331665039	93.2227783203125	85.5457229614258	0	112.08699798584	51.2820510864258	122.216598510742	69.3751831054688	93.8775482177734	72.2059097290039	93.8053131103516	100	67.6286087036133	100	67.669563293457	100	1630.24499511719	697.7822265625	0	361.247802734375	0	0	NA	NA	2	574829.81207317	5270718.05232189	2016-05-16	0
301	1009	2016	20161009	0	0	0	0	0	0	0	0	1.29070103168488	4.0816330909729	1.20919001102448	2.65486693382263	0	0.627352595329285	0	0.611932694911957	49.7702217102051	40.8163299560547	67.0236663818359	29.4985294342041	0	44.3329200744629	25.6410293579102	40.9654884338379	95.3652114868164	95.9183731079102	93.0039672851562	97.3451309204102	100	96.2358932495117	100	96.4813766479492	100	3833.43188476562	2052.31591796875	0	1948.15295410156	0	0	NA	NA	2	572235.800311722	5271591.8733392	2016-05-16	0
302	1009	2016	20161009	0	0	0	0	0	0	0	0	0.205338805913925	0	0.639143228530884	0	0	0.376411586999893	0	0.356960713863373	63.948371887207	0	69.2117233276367	14.7492599487305	0	24.2576293945312	0	51.3343505859375	92.6664733886719	100	92.002082824707	99.1150436401367	100	97.9924697875977	100	95.0025482177734	100	3861.73510742188	1957.60095214844	0	1684.28002929688	0	0	NA	NA	2	572500.415677663	5271896.4211442	2016-05-23	0
303	1009	2016	20161009	0	0	0	0	0	0	0	0	0.322675287723541	0	0.587320804595947	0	0	0	0	0.152983203530312	47.3257102966309	102.040802001953	44.912769317627	70.7964630126953	200	71.5182037353516	153.846206665039	53.8840713500977	94.2798461914062	91.8367309570312	94.6622924804688	92.035400390625	80	89.8368911743164	84.6153869628906	93.166748046875	100	3120.2880859375	986.81298828125	0	778.845275878906	0	0	NA	NA	2	573457.547246459	5271740.27060399	2016-05-27	0
304	1009	2016	20161009	0	0	0	0	0	0	0	0	0.205338805913925	0	0.760062217712402	0	0	0.627352595329285	0	0.254972010850906	63.2639083862305	27.210880279541	77.3881530761719	20.6489696502686	0	27.6035099029541	0	52.1842613220215	93.1064834594727	97.9591827392578	91.1383666992188	99.1150436401367	100	97.7415313720703	100	94.9005584716797	100	3966.92602539062	2081.27392578125	0	1802.2490234375	0	0	NA	NA	2	572403.53197754	5271949.65277657	2016-06-03	0
305	1009	2016	20161009	0	0	0.0172741394490004	0	0	0	0	0	0.938691675662994	0	0.880981087684631	0	0	0	0	0.866904616355896	53.1925315856934	27.210880279541	51.5345191955566	29.4985294342041	0	55.6252593994141	0	54.2240409851074	94.9252014160156	97.9591827392578	94.9559478759766	98.2300872802734	100	94.6047668457031	100	94.9515533447266	2	2382.12109375	1033.15100097656	0	1134.06298828125	1	0	0.836563110351562	0.975990176200867	2	573275.894882726	5270525.59521096	2016-06-04	0
306	1009	2016	20161009	10.3842802047729	0	9.12074661254883	0	0	2.76035094261169	0	9.9439058303833	1.056028008461	0	1.12281894683838	0	0	1.12923502922058	0	1.01988804340363	83.2111129760742	197.278900146484	74.9121932983398	165.191696166992	66.6666564941406	119.196998596191	205.128204345703	91.4499435424805	81.5195083618164	87.7550964355469	80.8602523803711	85.8407135009766	100	86.1982421875	92.3076934814453	82.4069366455078	100	1772.7939453125	600	0	540	0	0	NA	NA	2	574465.613851359	5270745.44242264	2016-06-15	0
307	1009	2016	20161009	0	0	0.898255288600922	0	0	0	0	0	0.762687027454376	0	0.742788016796112	0	0	0.125470504164696	0	0.458949506282806	54.2681083679199	0	54.7590293884277	11.799409866333	0	15.8929300308228	0	35.8660507202148	94.0451736450195	100	93.2112731933594	100	100	98.7452926635742	100	96.175422668457	100	2664.43188476562	782.304321289062	0	540.832702636719	0	0	NA	NA	2	573613.881513816	5271270.42375213	2016-06-19	0
308	1009	2016	20161009	12.0269899368286	12.2448997497559	10.1226501464844	14.1592903137207	0	17.0639896392822	0	14.4824104309082	1.20269894599915	0	1.05372297763824	0	0	2.76035094261169	0	1.37684905529022	94.8469772338867	129.251693725586	92.1287536621094	117.994102478027	133.333297729492	92.0117111206055	282.051300048828	87.3703918457031	73.4232864379883	77.5510177612305	74.5724563598633	76.9911499023438	100	76.4115371704102	84.6153869628906	75.7266693115234	100	2110.26098632812	216.333099365234	0	120	0	0	NA	NA	2	574635.745711425	5271167.00054345	2016-06-28	0
309	1009	2016	20161009	2.87474298477173	0	6.04594898223877	0	0	0	0	0.56093829870224	0.997359871864319	0	0.84643292427063	0	0	0.752823114395142	0	1.22386503219604	70.4996566772461	27.210880279541	88.8466567993164	11.799409866333	0	31.7858600616455	0	54.5639991760254	83.8955688476562	97.9591827392578	77.5781631469727	99.1150436401367	100	97.365119934082	100	89.8521194458008	100	2839.24291992188	450	0	84.8528137207031	0	0	NA	NA	2	574407.425243012	5271843.75269969	2016-07-08	0
310	1009	2016	20161009	11.8509798049927	0	10.2262897491455	0.884955823421478	0	14.4291095733643	0	14.584400177002	1.20269894599915	0	0.84643292427063	0	0	1.75658702850342	0	1.37684905529022	89.5668334960938	34.0136108398438	82.9158782958984	50.1474914550781	0	100.376403808594	0	98.9291229248047	76.738037109375	97.9591827392578	76.6108169555664	96.4601669311523	100	78.5445404052734	100	76.4915771484375	100	1954.38000488281	364.965789794922	0	300	0	0	NA	NA	2	574568.995601163	5270974.11610879	2016-07-11	0
311	1009	2016	20161009	0.762687027454376	0	3.54119896888733	0	0	0	0	0	0.821355223655701	0	0.690965712070465	0	0	0.627352595329285	0	1.07088196277618	50.6502418518066	102.040802001953	74.1636428833008	73.7463226318359	400	38.8958587646484	230.769195556641	42.3253402709961	91.8744506835938	91.8367309570312	83.6759262084961	93.8053131103516	60	95.9849472045898	84.6153869628906	95.1555328369141	100	2880.15600585938	492.036590576172	0	174.928604125977	0	0	NA	NA	1	574105.285357261	5271790.22561789	2016-07-13	0
312	1009	2016	20161009	0.26400700211525	0	1.90015494823456	0	0	0	0	0	0.0880023464560509	0	0.310934513807297	0	0	0	0	0	70.0107574462891	34.0136108398438	69.6147766113281	41.2979393005371	0	100.376403808594	0	73.9418563842773	90.6130828857422	97.9591827392578	88.6854400634766	94.6902618408203	100	85.6963577270508	100	90.2090835571289	100	3718.30590820312	1400.07104492188	0	750	0	0	NA	NA	2	573412.258620471	5272391.62981719	2016-07-21	0
313	1009	2016	20161009	0	0	0	0	0	0	0	0	0.205338805913925	0	0.380031108856201	0	0	0.125470504164696	0	0.203977599740028	58.7660102844238	40.8163299560547	56.774341583252	70.7964630126953	0	78.6281890869141	25.6410293579102	69.0124130249023	92.8131408691406	93.8775482177734	93.4876480102539	92.9203567504883	100	89.7114181518555	100	90.9229965209961	100	3631.11499023438	1576.64196777344	0	1261.42797851562	0	0	NA	NA	2	572943.316616849	5271976.03695245	2016-06-06	0
314	1009	2016	20161009	5.54414796829224	0	6.47780323028564	0	0	0	0	1.83579802513123	0.704018771648407	8.16326522827148	1.14009296894073	3.53982305526733	40	0.752823114395142	30.769229888916	0.815910220146179	64.7306137084961	224.489807128906	69.2693023681641	188.790603637695	666.666687011719	109.159301757812	435.897399902344	78.1913986206055	88.9410400390625	85.7142868041992	86.5780029296875	84.0707931518555	60	88.5821762084961	61.538459777832	90.6680297851562	2	1806.23901367188	713.091918945312	0	573.149169921875	1	0	0.836563110351562	0.975990176200867	2	574233.711697787	5270644.2259773	2016-06-08	0
315	1009	2016	20161009	0	0	0	0	0	0	0	0	1.34936904907227	0	1.19191598892212	0	0	0.627352595329285	0	1.58082604408264	45.6634407043457	0	61.4383583068848	17.6991195678711	0	33.8770408630371	0	40.4555511474609	95.7465515136719	100	93.6776733398438	99.1150436401367	100	97.365119934082	100	96.3284072875977	100	3645.34008789062	1877.57800292969	0	1808.97802734375	0	0	NA	NA	2	572368.852542066	5271418.85502385	2016-06-13	0
316	1009	2016	20161009	9.62158966064453	0	8.39523220062256	0	0	1.5056459903717	0	8.21009731292725	0.968025803565979	0	1.03644800186157	0	0	1.25470495223999	0	1.07088196277618	77.1487274169922	149.659896850586	72.7817230224609	153.392303466797	133.333297729492	112.923500061035	153.846206665039	87.2004089355469	83.3382186889648	87.7550964355469	82.2421798706055	86.7256622314453	100	87.8293609619141	92.3076934814453	84.2937164306641	100	1825.07495117188	570	0	510	0	0	NA	NA	2	574393.077125039	5270777.58550858	2016-04-18	0
317	1009	2016	20161009	0	0	0	0	0	0	0	0	0.704018771648407	0	0.984625995159149	0	0	0.125470504164696	0	0.56093829870224	43.2189292907715	27.210880279541	55.8530502319336	17.6991195678711	133.333297729492	15.4746999740601	102.564102172852	32.4664306640625	95.5705490112305	97.9591827392578	94.0231475830078	99.1150436401367	100	98.8707733154297	92.3076934814453	97.0933227539062	2	2715.2900390625	1178.81298828125	0	917.823486328125	1	0	0.836563110351562	0.975990176200867	2	573251.62476319	5271051.96203522	2016-04-20	0
318	1009	2016	20161009	0	0	0.82915872335434	0	0	0	0	0	0.821355223655701	0	0.915529370307922	0	0	0.125470504164696	0	0.356960713863373	52.9969711303711	13.6054401397705	58.3290100097656	11.799409866333	0	11.2923498153687	0	33.6562995910645	94.2211837768555	100	93.055793762207	99.1150436401367	100	99.121696472168	100	97.0423278808594	2	2539.38989257812	844.807678222656	0	582.49462890625	1	0	0.836563110351562	0.975990176200867	2	573591.608642359	5271101.74466763	2016-04-22	0
319	1009	2016	20161009	0	0	0	0	0	0	0	0	0.14667059481144	0	0.50095009803772	0	0	0	0	0.152983203530312	51.4324798583984	170.067993164062	48.0221099853516	132.743392944336	466.666687011719	90.3387680053711	256.410186767578	66.6326675415039	93.5758285522461	71.4285736083984	94.3686294555664	77.876106262207	80	87.3274765014648	76.9230804443359	91.2289733886719	100	3362.14208984375	1236.93200683594	0	942.019104003906	0	0	NA	NA	1	573254.00918885	5271873.43027167	2016-06-16	0
320	1009	2016	20161009	0	0	0	0	0	0	0	0	1.20269894599915	0	1.03644800186157	0	0	2.38393998146057	0	1.52983200550079	39.4054908752441	0	54.1256408691406	0	0	33.0405693054199	0	38.2457885742188	96.4212265014648	100	94.5068206787109	100	100	96.7377700805664	100	96.4813766479492	2	3210.13989257812	1477.63305664062	0	1537.3349609375	1	0	0.836563110351562	0.975990176200867	2	572630.044527752	5271078.0854346	2016-06-22	0
321	1009	2016	20161009	16.9844493865967	36.7346992492676	12.109169960022	38.9380493164062	20	34.1279792785645	30.769229888916	21.6216201782227	1.34936904907227	0	1.27828598022461	0	0	0.125470504164696	0	1.88679194450378	109.709602355957	102.040802001953	92.7045516967773	100.294998168945	266.666687011719	119.196998596191	153.846206665039	123.406402587891	66.7057800292969	61.2244911193848	71.67041015625	56.6371688842773	80	58.8456687927246	69.2307662963867	63.7939796447754	100	1771.01696777344	582.49462890625	0	234.307495117188	0	0	NA	NA	2	574857.414335315	5270865.75361344	2016-06-26	0
322	1009	2016	20161009	18.0111503601074	95.9183731079102	12.2473697662354	76.9911499023438	100	39.2722702026367	100	23.5594100952148	1.46670603752136	0	1.29556095600128	0	0	0.125470504164696	0	1.88679194450378	118.216499328613	88.4353713989258	95.8714828491211	129.793502807617	0	126.306999206543	0	119.156898498535	63.4790306091309	4.0816330909729	69.9257202148438	22.1238899230957	0	50.3136711120605	0	58.4905700683594	100	1845.67102050781	573.149169921875	0	108.166496276855	0	0	NA	NA	4	574953.875670185	5270948.33057077	2016-07-02	0
323	1009	2016	20161009	0	0	0	0	0	0	0	0	0.234672904014587	0	0.639143228530884	0	0	0.250941008329391	0	0.356960713863373	61.8949890136719	27.210880279541	62.4172286987305	11.799409866333	0	23.0029296875	51.2820510864258	48.1047096252441	92.9011535644531	97.9591827392578	92.9003295898438	99.1150436401367	100	98.1179428100586	100	94.594596862793	100	3713.82495117188	1819.14794921875	0	1574.07104492188	0	0	NA	NA	2	572618.417289516	5271816.06560875	2016-07-03	0
324	1009	2016	20161009	0	0	0.0172741394490004	0	0	0	0	0	0.616016387939453	0	1.67559194564819	0	0	0.878293573856354	0	0.458949506282806	53.1925315856934	6.80272102355957	59.3654594421387	61.9468994140625	0	89.5022964477539	0	61.1932716369629	94.9838562011719	100	93.8849563598633	94.6902618408203	100	91.8444137573242	100	94.1356430053711	2	2174.12109375	702.922485351562	0	1405.84497070312	1	0	0.836563110351562	0.975990176200867	2	573250.942404779	5270146.01033741	2016-07-05	0
325	1009	2016	20161009	0	0	0	0	0	0	0	0	1.20269894599915	0	1.12281894683838	4.42477893829346	0	2.25846910476685	0	1.37684905529022	40.6766395568848	6.80272102355957	55.6803092956543	47.197639465332	0	35.1317405700684	0	38.4157791137695	96.3919067382812	100	94.64501953125	95.5752182006836	100	96.6122970581055	100	96.5323791503906	2	3132.09204101562	1385.2080078125	0	1519.07897949219	1	0	0.836563110351562	0.975990176200867	2	572666.502875545	5270974.95091548	2016-07-12	0
326	1009	2016	20161009	0	0	0	0	0	0	0	0	1.08536195755005	0	1.19191598892212	0.884955823421478	0	2.00752806663513	0	1.12187695503235	60.3305015563965	40.8163299560547	59.135139465332	35.3982315063477	133.333297729492	63.5717315673828	102.564102172852	48.4446716308594	94.3678512573242	95.9183731079102	94.2649765014648	97.3451309204102	100	93.851936340332	92.3076934814453	95.6654663085938	2	2809.44799804688	930.483825683594	0	1569.77697753906	1	0	0.836563110351562	0.975990176200867	2	572751.962846941	5270540.19212336	2016-07-18	0
327	1009	2016	20161009	0	0	0	0	0	0	0	0	0.938691675662994	0	0.863707005977631	0	0	0.501882076263428	0	1.32585394382477	42.5344696044922	0	56.083381652832	11.799409866333	0	15.0564603805542	0	30.08669090271	95.3652114868164	100	94.0058670043945	99.1150436401367	100	98.8707733154297	100	97.2972869873047	100	3398.35302734375	1740	0	1507.48095703125	0	0	NA	NA	2	572656.248323672	5271394.64479179	2016-07-19	0
328	1009	2016	20161009	0	0	0.0172741394490004	0	0	0	0	0	0.762687027454376	0	0.915529370307922	0	0	0	0	0.254972010850906	49.3790893554688	0	54.0680618286133	2.94985198974609	0	45.5876197814941	0	45.0450401306152	95.2185363769531	100	94.4722671508789	100	100	95.6085433959961	100	95.767463684082	2	2377.39404296875	1132.07800292969	0	865.332275390625	1	0	0.836563110351562	0.975990176200867	2	573452.670568251	5270742.38877989	2016-07-26	0
329	1009	2016	20161009	0	0	0	0	0	0	0	0	1.20269894599915	0	1.27828598022461	7.07964611053467	0	2.25846910476685	0	1.1728709936142	55.1481399536133	6.80272102355957	59.0775604248047	61.9468994140625	0	58.5529098510742	0	40.9654884338379	94.9838562011719	100	94.3168106079102	92.9203567504883	100	94.6047668457031	100	96.2264175415039	2	2938.31591796875	1083.74401855469	0	1566.04602050781	1	0	0.836563110351562	0.975990176200867	2	572688.691317249	5270671.71476551	2016-07-28	0
330	1009	2016	20161009	0	0	0.138193100690842	0	0	0	0	0	0.528014123439789	0	0.690965712070465	0	0	0.125470504164696	0	0.152983203530312	44.6856307983398	47.6190490722656	50.5556488037109	32.4483795166016	0	63.5717315673828	51.2820510864258	49.4645614624023	94.5731887817383	95.9183731079102	93.9540481567383	97.3451309204102	100	90.9661331176758	100	93.8296813964844	100	3021.07592773438	882.326477050781	0	713.091918945312	0	0	NA	NA	2	573561.789706179	5271674.03546141	2016-07-31	0
331	1009	2016	20161009	0	0	0	0	0	0	0	0	0.205338805913925	0	0.690965712070465	0	0	0.627352595329285	0	0.356960713863373	59.6460304260254	13.6054401397705	66.5054397583008	23.598819732666	0	22.1664600372314	0	46.5748710632324	93.2238235473633	100	92.3821029663086	98.2300872802734	100	98.2434234619141	100	95.4105072021484	100	3818.61206054688	1942.8330078125	0	1689.61499023438	0	0	NA	NA	2	572506.741144471	5271854.17477641	2016-08-02	0
332	1009	2016	20161009	0	0	0.0172741394490004	0	0	0	0	0	0.88002347946167	0	0.760062217712402	0	0	0.250941008329391	0	1.12187695503235	51.0413589477539	156.462600708008	51.419361114502	138.643096923828	266.666687011719	60.2258491516113	153.846206665039	59.8334197998047	95.3065414428711	87.7550964355469	94.9041290283203	86.7256622314453	80	94.3538284301758	92.3076934814453	94.4416122436523	2	2496.498046875	910.93359375	0	1314.8759765625	1	0	0.836563110351562	0.975990176200867	2	573082.625756125	5270464.98457359	2016-08-05	0
333	1009	2016	20161009	10.0029296875	0	8.68889236450195	0	0	4.76787900924683	0	9.79092311859131	0.938691675662994	0	0.82915872335434	0.884955823421478	0	1.5056459903717	0	1.22386503219604	79.4954528808594	95.2380981445312	76.5820236206055	106.194702148438	66.6666564941406	104.976997375488	205.128204345703	87.2004089355469	81.9888534545898	91.8367309570312	80.7566070556641	92.035400390625	100	85.6963577270508	92.3076934814453	82.7638931274414	100	1894.75598144531	480	0	420	0	0	NA	NA	2	574444.321175656	5270864.13795996	2016-08-08	0
334	1009	2016	20161009	0	0	0	0	0	0	0	0	0.997359871864319	2.04081606864929	0.898255288600922	0.884955823421478	0	0.627352595329285	0	0.356960713863373	54.0725517272949	54.4217681884766	61.2080383300781	32.4483795166016	0	23.0029296875	102.564102172852	28.3868808746338	94.2211837768555	95.9183731079102	93.2630767822266	98.2300872802734	100	98.2434234619141	100	97.5522689819336	100	3672.88696289062	1931.44995117188	0	1718.13903808594	0	0	NA	NA	2	572482.562200324	5271608.60609094	2016-08-10	0
335	1009	2016	20161009	0	0	0	0	0	0	0	0	0.88002347946167	0	0.777336299419403	0	0	0.501882076263428	0	1.1728709936142	50.8457984924316	197.278900146484	51.2466201782227	112.094398498535	466.666687011719	61.0623207092285	282.051300048828	56.7737503051758	95.3652114868164	79.5918426513672	94.9386672973633	89.3805313110352	60	94.2283630371094	76.9230804443359	94.6965866088867	2	2537.97192382812	931.450500488281	0	1323.06494140625	1	0	0.836563110351562	0.975990176200867	2	573066.237670069	5270503.58123095	2016-08-12	0
336	1009	2016	20161009	0	0	0	0	0	0	0	0	0.85068941116333	2.04081606864929	0.82915872335434	1.76991200447083	0	0.752823114395142	0	0.356960713863373	54.1703300476074	47.6190490722656	61.2656211853027	47.197639465332	0	23.8393993377686	0	32.2964515686035	94.0745086669922	97.9591827392578	93.193977355957	96.4601669311523	100	98.1179428100586	100	96.9403381347656	100	3649.65698242188	1875.42004394531	0	1666.28295898438	0	0	NA	NA	2	572537.386194332	5271628.85883587	2016-07-24	0
337	1009	2016	20161009	0.176004692912102	0	1.64104294776917	0	0	0	0	0	0.14667059481144	0	0.50095009803772	0	0	0	0	0.0509943887591362	58.6682281494141	95.2380981445312	68.1176910400391	123.893798828125	0	75.2823104858398	76.9230804443359	60.0033988952637	91.8157806396484	91.8367309570312	88.6508865356445	91.1504364013672	100	89.4604797363281	100	92.0448837280273	100	3380.9609375	1039.66296386719	0	502.8916015625	0	0	NA	NA	2	573675.079732812	5272141.49359555	2016-04-15	0
338	1009	2016	20161009	0	0	0	0	0	0	0	0	1.056028008461	0	1.17464196681976	0.884955823421478	0	1.88205802440643	0	1.27486002445221	61.6016387939453	61.2244911193848	58.098690032959	70.7964630126953	266.666687011719	67.3358535766602	153.846206665039	53.3741302490234	94.1331787109375	95.9183731079102	94.3686294555664	93.8053131103516	80	93.6010131835938	84.6153869628906	95.2065277099609	2	2753.63403320312	870	0	1570.63696289062	1	0	0.836563110351562	0.975990176200867	2	572791.565646651	5270469.21853968	2016-04-29	0
339	1009	2016	20161009	0	0	0	0	0	0	0	0	0.41067761182785	0	0.466401785612106	0	0	0.376411586999893	0	0.203977599740028	51.3347015380859	27.210880279541	51.5345191955566	11.799409866333	0	53.952320098877	0	53.0341606140137	93.5758285522461	97.9591827392578	94.1267929077148	99.1150436401367	100	93.3500595092773	100	93.3197326660156	100	3407.0810546875	1448.10205078125	0	1236.93200683594	0	0	NA	NA	2	572993.625560293	5271725.44729994	2016-05-02	0
340	1009	2016	20161009	0.26400700211525	0	3.88668203353882	0	0	0	0	0	0.762687027454376	0	0.742788016796112	0	0	0	0	0.71392148733139	60.5260581970215	20.4081592559814	82.5703887939453	35.3982315063477	0	32.6223297119141	0	46.0649299621582	89.8210601806641	100	81.1711883544922	98.2300872802734	100	96.6122970581055	100	94.0336532592773	100	3075.84106445312	670.820373535156	0	94.8683319091797	0	0	NA	NA	2	574098.857060359	5271998.33152516	2016-05-06	0
341	1009	2016	20161009	0.528014123439789	0	3.38573098182678	0	0	0	0	0.0509943887591362	0.704018771648407	0	1.14009296894073	0	0	0.501882076263428	0	0.56093829870224	60.0371589660645	102.040802001953	60.0564308166504	115.044296264648	266.666687011719	82.3923034667969	153.846206665039	65.7827606201172	93.7225036621094	93.8775482177734	91.2420120239258	90.2654876708984	80	91.0915908813477	92.3076934814453	93.2687377929688	2	1958.97900390625	865.332275390625	0	646.219787597656	1	0	0.836563110351562	0.975990176200867	2	573909.661088206	5270605.04102087	2016-05-11	0
342	1009	2016	20161009	5.77882099151611	0	6.18414211273193	0	0	0	0	3.56960701942444	0.821355223655701	0	0.742788016796112	0	0	2.13299894332886	0	1.1728709936142	65.5128631591797	54.4217681884766	68.5207595825195	26.5486698150635	0	68.1723098754883	0	68.3324813842773	88.5303573608398	95.9183731079102	85.3860778808594	98.2300872802734	100	93.851936340332	100	90.1580810546875	2	2133.58911132812	391.152099609375	0	212.13200378418	1	0	0.836563110351562	0.975990176200867	2	574206.970514145	5271008.62981007	2016-05-16	0
343	1009	2016	20161009	2.78674101829529	0	4.71583986282349	0	0	0	0	0.356960713863373	0.792021095752716	0	0.621869087219238	0	0	1.88205802440643	0	1.07088196277618	59.2549095153809	27.210880279541	62.3020706176758	35.3982315063477	0	38.0593910217285	0	54.9039611816406	91.5224380493164	97.9591827392578	88.8408966064453	97.3451309204102	100	96.3613586425781	100	94.6965866088867	2	2299.84790039062	457.930114746094	0	192.093704223633	1	0	0.836563110351562	0.975990176200867	2	574003.689745779	5271102.89799064	2016-05-16	0
344	1009	2016	20161009	2.37606310844421	0	4.26671314239502	0	0	0	0	0.356960713863373	0.792021095752716	0	0.621869087219238	0	0	2.00752806663513	0	1.07088196277618	57.5926513671875	0	64.3749618530273	2.94985198974609	0	34.2952690124512	0	43.6851997375488	91.727783203125	100	87.631706237793	100	100	96.8632431030273	100	95.4615020751953	100	2482.94189453125	391.152099609375	0	161.554901123047	0	0	NA	NA	2	573999.09377588	5271301.73687141	2016-05-23	0
345	1009	2016	20161009	9.65092372894287	0	8.37795829772949	0	0	2.38393998146057	0	8.66904640197754	0.88002347946167	0	0.915529370307922	0.884955823421478	0	1.5056459903717	0	1.1728709936142	77.3442764282227	102.040802001953	73.9909133911133	123.893798828125	400	110.414100646973	205.128204345703	86.1805191040039	83.1035537719727	93.8775482177734	81.7412261962891	88.4955673217773	80	87.4529495239258	84.6153869628906	83.8857727050781	100	1879.49499511719	510	0	450	0	0	NA	NA	2	574416.493785423	5270816.45957774	2016-05-27	0
346	1009	2016	20161009	0	0	0	0	0	0	0	0	1.34936904907227	0	1.17464196681976	3.53982305526733	0	2.38393998146057	0	1.47883701324463	43.8056106567383	0	56.774341583252	41.2979393005371	0	37.2229194641113	0	39.2656784057617	96.1278991699219	100	94.64501953125	96.4601669311523	100	96.2358932495117	100	96.5323791503906	2	3180.56591796875	1391.68994140625	0	1578.35400390625	1	0	0.836563110351562	0.975990176200867	2	572591.641531571	5270967.81754222	2016-06-03	0
347	1009	2016	20161009	0.41067761182785	0	2.40110611915588	0	0	0	0	0	0.674684584140778	0	0.725513875484467	0	0	0.125470504164696	0	1.07088196277618	59.2549095153809	0	57.983528137207	14.7492599487305	0	17.1476402282715	0	46.5748710632324	93.4878234863281	100	91.8120574951172	99.1150436401367	100	98.6198272705078	100	95.5634918212891	2	2413.4619140625	646.219787597656	0	379.473297119141	1	0	0.836563110351562	0.975990176200867	2	573813.725895973	5271107.17327617	2016-06-04	0
348	1009	2016	20161009	0	0	0	0	0	0	0	0	0.440011709928513	0	0.82915872335434	0	0	0.250941008329391	0	0.356960713863373	43.8056106567383	0	53.9528999328613	11.799409866333	0	21.3299903869629	0	37.7358512878418	94.895866394043	100	93.9713287353516	99.1150436401367	100	98.1179428100586	100	95.2065277099609	100	3000.14990234375	1170	0	942.019104003906	0	0	NA	NA	2	573223.510710659	5271395.85944695	2016-06-15	0
349	1009	2016	20161009	0.352009385824203	0	2.34928297996521	0	0	0	0	0	0.821355223655701	0	0.673691511154175	0	0	0	0	0.764915883541107	48.6946296691895	129.251693725586	69.4420471191406	91.445426940918	200	38.8958587646484	205.128204345703	42.1553611755371	93.4878234863281	91.8367309570312	87.2171325683594	92.035400390625	100	95.8594665527344	84.6153869628906	94.8495635986328	100	2899.93090820312	553.172729492188	0	295.465698242188	0	0	NA	NA	2	573987.115864318	5271745.6520108	2016-06-19	0
350	1009	2016	20161009	8.71223258972168	0	7.73881483078003	0	0	0.752823114395142	0	6.83324813842773	0.821355223655701	0	0.863707005977631	0.884955823421478	0	1.5056459903717	0	1.22386503219604	73.1397171020508	95.2380981445312	71.9755935668945	85.5457229614258	133.333297729492	104.558799743652	102.564102172852	83.1208572387695	84.7755966186523	93.8775482177734	83.088623046875	92.035400390625	100	89.3350067138672	92.3076934814453	85.925537109375	100	1932.14904785156	483.735504150391	0	402.4921875	0	0	NA	NA	2	574354.325744875	5270858.73169538	2016-06-28	0
351	1009	2016	20161009	0	0	0	0	0	0	0	0	0.821355223655701	0	1.03644800186157	0	0	0.376411586999893	0	1.22386503219604	58.7660102844238	163.26530456543	55.334831237793	109.144500732422	0	64.408203125	76.9230804443359	68.1624984741211	94.1918487548828	87.7550964355469	94.6104736328125	90.2654876708984	100	94.2283630371094	100	93.7276916503906	2	2550	729.931518554688	0	1524.10595703125	1	0	0.836563110351562	0.975990176200867	2	572940.581305626	5270312.84479822	2016-07-08	0
352	1009	2016	20161009	4.13610982894897	0	7.32423496246338	0	0	0.250941008329391	0	0.356960713863373	1.20269894599915	0	0.880981087684631	0	0	0.627352595329285	0	1.27486002445221	91.0335388183594	0	96.3321228027344	29.4985294342041	0	66.917610168457	0	78.5313568115234	76.0926971435547	100	74.6242904663086	98.2300872802734	100	81.932243347168	100	81.3870468139648	100	2924.80810546875	618.4658203125	0	381.837707519531	0	0	NA	NA	2	574669.281863807	5272004.81158108	2016-07-11	0
353	1009	2016	20161009	6.86418294906616	0	6.47780323028564	0	0	1.38017594814301	0	5.20142793655396	0.88002347946167	16.326530456543	0.742788016796112	10.6194696426392	0	2.50940990447998	15.3846101760864	1.37684905529022	68.4462738037109	170.067993164062	81.1308822631836	97.3451309204102	200	47.6787910461426	128.205093383789	55.2439193725586	84.2475814819336	83.673469543457	80.1001892089844	89.3805313110352	100	94.3538284301758	84.6153869628906	90.362060546875	100	2401.68701171875	60	0	60	0	0	NA	NA	2	574342.853959769	5271359.66809068	2016-07-13	0
354	1009	2016	20161009	17.3658008575439	0	12.4546604156494	3.53982305526733	0	27.4780406951904	0	21.6216201782227	1.26136696338654	0	1.53739798069	0	0	0.125470504164696	0	1.12187695503235	104.820602416992	47.6190490722656	94.4895477294922	91.445426940918	133.333297729492	114.178199768066	102.564102172852	123.916397094727	68.1138229370117	97.9591827392578	71.5149383544922	91.1504364013672	100	64.9937286376953	92.3076934814453	66.2927093505859	100	1623.88403320312	711.196228027344	0	339.411285400391	0	0	NA	NA	2	574845.84091077	5270709.86209515	2016-07-21	0
355	1009	2016	20161009	16.7204494476318	83.673469543457	11.6082201004028	80.5309829711914	40	34.1279792785645	69.2307662963867	21.9275894165039	1.52537405490875	0	1.31283497810364	0	0	0.752823114395142	0	1.58082604408264	112.642997741699	210.884399414062	99.3838882446289	179.940994262695	666.666687011719	122.961097717285	358.974395751953	114.567398071289	64.3883819580078	12.2448997497559	69.9429931640625	14.1592903137207	40	50.815559387207	23.0769195556641	58.8985214233398	100	2024.27795410156	469.574310302734	0	0	0	0	NA	NA	2	574952.32831677	5271115.51455869	2016-06-06	0
356	1009	2016	20161009	7.89087677001953	0	7.47970294952393	0	0	0	0	5.25242185592651	0.821355223655701	4.0816330909729	1.01917397975922	3.53982305526733	0	1.12923502922058	0	1.01988804340363	69.0329513549805	176.870697021484	70.7664031982422	135.693206787109	533.333312988281	111.250503540039	307.692291259766	82.6109237670898	86.1836318969727	83.673469543457	84.5396423339844	87.6106185913086	60	89.0840682983398	69.2307662963867	87.2514038085938	100	1838.8310546875	606.712524414062	0	502.8916015625	0	0	NA	NA	1	574315.462533595	5270732.55279825	2016-06-08	0
357	1009	2016	20161009	0	0	0	0	0	0	0	0	0.85068941116333	0	0.794610381126404	0	0	1.12923502922058	0	1.07088196277618	39.9921798706055	0	52.3406410217285	0	0	21.7482204437256	0	27.7069492340088	95.9518890380859	100	94.5413665771484	100	100	97.9924697875977	100	97.4502792358398	2	3017.05200195312	1484.92395019531	0	1233.28796386719	1	0	0.836563110351562	0.975990176200867	2	572938.834814808	5271143.04448938	2016-06-13	0
358	1009	2016	20161009	0	0	0.0172741394490004	0	0	0	0	0	0.909357607364655	0	0.915529370307922	0	0	0	0	0.509943902492523	46.6412391662598	0	54.8166007995605	0	0	34.713508605957	0	44.705078125	95.5998764038086	100	94.3168106079102	100	100	96.9887084960938	100	95.767463684082	2	2484.2099609375	1180.71997070312	0	912.414428710938	1	0	0.836563110351562	0.975990176200867	2	573351.828240219	5270810.36621946	2016-04-18	0
359	1009	2016	20161009	0	0	0.397305190563202	0	0	0	0	0	0.557348191738129	0	0.621869087219238	0	0	0.125470504164696	0	0.101988799870014	45.2723197937012	6.80272102355957	52.743709564209	41.2979393005371	0	74.8640670776367	0	45.7249717712402	94.514518737793	100	92.986701965332	95.5752182006836	100	89.9623565673828	100	94.4416122436523	100	3021.67211914062	778.267272949219	0	540.832702636719	0	0	NA	NA	2	573722.943576659	5271746.00548083	2016-04-20	0
360	1009	2016	20161009	2.78674101829529	0	4.43945407867432	0	0	0	0	0.662927091121674	0.909357607364655	0	0.656417429447174	0	0	1.88205802440643	0	1.1728709936142	57.7882118225098	13.6054401397705	71.0542984008789	17.6991195678711	0	36.8046798706055	0	40.6255302429199	90.6130828857422	100	84.9023971557617	98.2300872802734	100	96.48681640625	100	95.3085174560547	100	2619.63696289062	295.465698242188	0	241.867706298828	0	0	NA	NA	2	574117.872722012	5271524.56068566	2016-04-22	0
361	1009	2016	20161009	0.0293341092765331	0	0.276386290788651	0	0	0	0	0.0509943887591362	0.704018771648407	0	1.31283497810364	0	0	0.125470504164696	0	0.458949506282806	61.406078338623	238.095199584961	56.6591796875	132.743392944336	466.666687011719	60.2258491516113	435.897399902344	64.2529296875	94.0745086669922	75.5102005004883	94.2649765014648	85.8407135009766	40	94.4792861938477	61.538459777832	93.57470703125	2	1978.40795898438	1176.13793945312	0	941.541320800781	1	0	0.836563110351562	0.975990176200867	1	573689.547636585	5270415.5806363	2016-06-16	0
362	1009	2016	20161009	3.16808390617371	0	6.87510776519775	0	0	0	0	0.356960713863373	1.14402997493744	0	0.794610381126404	0	0	0.752823114395142	0	1.32585394382477	80.5710372924805	0	94.1440734863281	0	0	44.3329200744629	0	67.9925231933594	79.4661178588867	100	75.4188995361328	100	100	91.4680023193359	100	86.1805191040039	100	2896.2041015625	540	0	228.473205566406	0	0	NA	NA	2	574517.047038717	5271941.81147682	2016-06-22	0
363	1009	2016	20161009	0	0	0	0	0	0	0	0	1.5547080039978	6.12244892120361	1.26101195812225	2.65486693382263	0	0.501882076263428	0	0.866904616355896	53.5836486816406	68.0272064208984	67.4267272949219	50.1474914550781	0	47.6787910461426	102.564102172852	49.1245994567871	95.1598663330078	93.8775482177734	93.1594390869141	95.5752182006836	100	95.9849472045898	100	95.6144790649414	100	3931.03100585938	2068.47802734375	0	2091.6259765625	0	0	NA	NA	2	572085.914123278	5271556.22980663	2016-06-26	0
364	1009	2016	20161009	5.48547983169556	0	5.68319177627563	0	0	0.125470504164696	0	3.16165208816528	1.02669405937195	2.04081606864929	0.811884582042694	3.53982305526733	0	2.38393998146057	0	1.1728709936142	69.7174072265625	61.2244911193848	82.7431335449219	47.197639465332	0	40.1505699157715	0	48.4446716308594	83.3968887329102	95.9183731079102	79.8065338134766	95.5752182006836	100	95.8594665527344	100	91.8408966064453	100	2589.92309570312	182.482894897461	0	108.166496276855	0	0	NA	NA	2	574362.402299579	5271591.5180543	2016-07-02	0
365	1009	2016	20161009	0	0	0	0	0	0	0	0	0.322675287723541	0	0.466401785612106	0	0	0.376411586999893	0	0.203977599740028	53.4858703613281	6.80272102355957	53.5498390197754	11.799409866333	0	57.2981986999512	0	55.2439193725586	93.4878234863281	100	93.8331298828125	99.1150436401367	100	92.3462982177734	100	93.0647735595703	100	3472.36206054688	1491.87805175781	0	1253.19604492188	0	0	NA	NA	2	572958.70112558	5271784.38175499	2016-07-03	0
366	1009	2016	20161009	0	0	0	0	0	0	0	0	0.762687027454376	0	0.863707005977631	0	0	1.12923502922058	0	1.07088196277618	37.5476684570312	0	54.7014503479004	14.7492599487305	0	30.5311603546143	0	39.435661315918	96.450569152832	100	94.4550018310547	99.1150436401367	100	96.9887084960938	100	96.3284072875977	2	2830.98901367188	1366.23596191406	0	1171.53698730469	1	0	0.836563110351562	0.975990176200867	2	573007.710986146	5270962.96685209	2016-07-05	0
367	1009	2016	20161009	7.30419492721558	0	7.20331716537476	0	0	2.00752806663513	0	6.52728223800659	0.997359871864319	0	0.984625995159149	1.76991200447083	0	2.38393998146057	0	1.32585394382477	81.0599365234375	27.210880279541	89.1921463012695	29.4985294342041	0	44.3329200744629	0	65.9527435302734	77.3540573120117	97.9591827392578	76.4553527832031	97.3451309204102	100	94.1028823852539	100	82.7128982543945	100	2539.38989257812	182.482894897461	0	0	0	0	NA	NA	2	574555.313151899	5271588.90901368	2016-07-12	0
368	1009	2016	20161009	0	0	0.0518224202096462	0	0	0	0	0	0.14667059481144	0	0.483675897121429	0	0	0	0	0.152983203530312	50.6502418518066	238.095199584961	51.8800010681152	185.840698242188	400	97.8669967651367	384.615386962891	70.3722610473633	93.6344985961914	53.0612297058105	93.7985763549805	67.2566375732422	0	86.4491882324219	30.769229888916	90.8210067749023	100	3378.1650390625	1207.47705078125	0	874.642822265625	0	0	NA	NA	1	573310.636508932	5271943.33191573	2016-07-18	0
369	1009	2016	20161009	0	0	0	0	0	0	0	0	0.205338805913925	0	0.639143228530884	0	0	0.250941008329391	0	0.356960713863373	62.0905494689941	27.210880279541	63.9143218994141	11.799409866333	0	22.1664600372314	25.6410293579102	48.4446716308594	92.8718109130859	97.9591827392578	92.6584930419922	99.1150436401367	100	98.1179428100586	100	94.6455917358398	100	3756.23510742188	1855.39794921875	0	1600.15600585938	0	0	NA	NA	2	572609.664504424	5271854.40870722	2016-07-19	0
370	1009	2016	20161009	0	0	0	0	0	0	0	0	0.528014123439789	0	0.82915872335434	0	0	0.376411586999893	0	0.254972010850906	52.4102897644043	13.6054401397705	51.9951591491699	17.6991195678711	0	13.8017597198486	0	24.1373405456543	94.1038436889648	100	94.4031829833984	99.1150436401367	100	98.9962387084961	100	97.5522689819336	100	2808.1669921875	1053.84997558594	0	810	0	0	NA	NA	2	573344.003085149	5271249.10530379	2016-07-26	0
371	1009	2016	20161009	0	0	0.0172741394490004	0	0	0	0	0	1.23203301429749	2.04081606864929	1.67559194564819	0.884955823421478	0	2.25846910476685	0	1.12187695503235	64.6328430175781	102.040802001953	67.4843063354492	61.9468994140625	66.6666564941406	65.6629028320312	102.564102172852	64.592903137207	93.7225036621094	91.8367309570312	93.3494567871094	95.5752182006836	100	93.6010131835938	92.3076934814453	94.0336532592773	2	2871.39306640625	853.287780761719	0	1717.35302734375	1	0	0.836563110351562	0.975990176200867	2	572619.090600921	5270428.04660689	2016-07-28	0
372	1009	2016	20161009	0	0	0	0	0	0	0	0	1.52537405490875	0	1.26101195812225	0	0	2.38393998146057	0	1.88679194450378	48.1079483032227	0	58.2714309692383	8.84955787658691	0	38.4776191711426	0	44.0251617431641	95.6878814697266	100	94.3168106079102	99.1150436401367	100	96.2358932495117	100	95.9204483032227	2	3337.55908203125	1477.32897949219	0	1719.44799804688	1	0	0.836563110351562	0.975990176200867	2	572446.797086025	5271053.09018729	2016-07-31	0
373	1009	2016	20161009	18.0991497039795	51.0204086303711	12.3855600357056	53.097339630127	60	38.3939781188965	53.8461494445801	23.2534408569336	1.40803802013397	0	1.38193094730377	0	0	0	0	1.78480398654938	114.500801086426	95.2380981445312	95.2380981445312	91.445426940918	266.666687011719	121.288200378418	153.846206665039	123.236396789551	64.4177169799805	46.9387702941895	70.5303192138672	45.132740020752	40	53.8268508911133	46.1538505554199	60.836311340332	100	1760.82397460938	618.4658203125	0	192.093704223633	0	0	NA	NA	4	574926.688359814	5270851.39417228	2016-08-02	0
374	1009	2016	20161009	0.0293341092765331	0	0.0172741394490004	0	0	0	0	0	0.88002347946167	0	1.53739798069	0	0	0.752823114395142	0	0.458949506282806	57.9837684631348	122.448997497559	57.7532081604004	73.7463226318359	266.666687011719	76.5370101928711	179.487197875977	57.7936401367188	94.3091812133789	87.7550964355469	94.2477111816406	92.9203567504883	80	92.9736480712891	92.3076934814453	94.594596862793	2	2089.25805664062	870	0	1242.01501464844	1	0	0.836563110351562	0.975990176200867	2	573405.453811662	5270231.33455642	2016-08-05	0
375	1009	2016	20161009	0	0	0	0	0	0	0	0	0.821355223655701	2.04081606864929	0.708239793777466	1.76991200447083	0	0.501882076263428	0	1.07088196277618	41.6544494628906	27.210880279541	53.031608581543	23.598819732666	0	20.0752792358398	0	29.0667991638184	95.2185363769531	97.9591827392578	94.3168106079102	98.2300872802734	100	98.4943466186523	100	97.1952972412109	100	3161.40795898438	1500.30004882812	0	1261.42797851562	0	0	NA	NA	2	572906.313628449	5271305.67313499	2016-08-08	0
376	1009	2016	20161009	0	0	0	0	0	0	0	0	0.205338805913925	0	0.552772521972656	0	0	0.250941008329391	0	0.356960713863373	66.1973190307617	0	67.3691482543945	11.799409866333	0	31.7858600616455	0	56.2638092041016	92.3144607543945	100	92.140266418457	99.1150436401367	100	97.1141815185547	100	93.9826583862305	100	3822.14599609375	1879.25500488281	0	1592.54504394531	0	0	NA	NA	2	572606.376230735	5271949.58027942	2016-08-10	0
377	1009	2016	20161009	9.85626316070557	0	9.4835033416748	0	0	6.39899587631226	0	11.422739982605	1.43737196922302	4.0816330909729	1.29556095600128	4.42477893829346	0	1.5056459903717	0	1.47883701324463	101.202697753906	54.4217681884766	95.9866409301758	41.2979393005371	0	95.3575897216797	25.6410293579102	97.7392501831055	69.9031982421875	95.9183731079102	72.3786468505859	95.5752182006836	100	75.1568374633789	100	67.4145812988281	100	2508.00708007812	416.773284912109	0	268.328186035156	0	0	NA	NA	2	574889.043353817	5271623.89916582	2016-08-12	0
378	1009	2016	20161009	0	0	0.25911208987236	0	0	0	0	0	0.117336496710777	0	0.397305190563202	0	0	0	0	0	54.952579498291	176.870697021484	59.998851776123	179.940994262695	66.6666564941406	118.778800964355	256.410186767578	71.0521926879883	93.165153503418	71.4285736083984	91.8466033935547	72.5663681030273	100	83.0614776611328	92.3076934814453	90.6170272827148	100	3524.330078125	1266.05700683594	0	794.292114257812	0	0	NA	NA	2	573387.834106872	5272153.7505651	2016-07-24	0
379	1009	2016	20161009	0.674684584140778	0	2.6947660446167	0	0	0	0	0	0.674684584140778	0	0.708239793777466	0	0	0.125470504164696	0	1.07088196277618	59.6460304260254	0	58.0411109924316	17.6991195678711	0	18.4023399353027	0	47.7647514343262	93.2531509399414	100	91.5529479980469	98.2300872802734	100	98.4943466186523	100	95.4615020751953	2	2396.43505859375	618.4658203125	0	351.140991210938	1	0	0.836563110351562	0.975990176200867	2	573836.425905919	5271113.30500354	2016-04-15	0
380	1009	2016	20161009	0	0	0	0	0	0	0	0	0.704018771648407	0	0.777336299419403	0	0	0.250941008329391	0	0.764915883541107	46.0545616149902	13.6054401397705	51.592098236084	11.799409866333	0	15.8929300308228	0	27.3669891357422	94.8371963500977	100	94.5759201049805	99.1150436401367	100	98.8707733154297	100	97.1443176269531	100	2970.15209960938	1293.13598632812	0	1050	0	0	NA	NA	2	573102.194981584	5271252.887401	2016-04-29	0
381	1009	2016	20161009	0	0	0	0	0	0	0	0	0.469345808029175	0	0.760062217712402	0.884955823421478	0	0.250941008329391	0	0.40795511007309	43.4144897460938	0	53.7225799560547	11.799409866333	0	23.0029296875	0	39.9456100463867	94.9838562011719	100	94.0231475830078	99.1150436401367	100	97.8669967651367	100	94.7985687255859	100	3062.05810546875	1230.36596679688	0	1006.23101806641	0	0	NA	NA	2	573182.16665251	5271435.14952355	2016-05-02	0
382	1009	2016	20161009	3.57876205444336	0	5.19951581954956	0	0	0	0	1.1728709936142	0.792021095752716	0	0.587320804595947	0	0	2.25846910476685	0	1.07088196277618	61.210521697998	54.4217681884766	64.6052932739258	29.4985294342041	66.6666564941406	50.1882095336914	102.564102172852	62.0431709289551	90.7890930175781	95.9183731079102	87.700813293457	98.2300872802734	100	95.3575897216797	92.3076934814453	93.0137710571289	2	2243.7919921875	426.380096435547	0	174.928604125977	1	0	0.836563110351562	0.975990176200867	2	574057.994445368	5271060.98507515	2016-05-06	0
383	1009	2016	20161009	6.24816703796387	0	6.0804967880249	0	0	0.878293573856354	0	4.38551807403564	1.02669405937195	10.2040796279907	0.84643292427063	6.19469022750854	0	2.50940990447998	15.3846101760864	1.1728709936142	69.0329513549805	102.040802001953	83.0310363769531	70.7964630126953	200	46.4240913391113	179.487197875977	50.6544303894043	83.4555587768555	89.7959213256836	79.6337890625	92.9203567504883	100	94.7302398681641	84.6153869628906	91.6369171142578	100	2504.59594726562	94.8683319091797	0	169.705596923828	0	0	NA	NA	2	574375.03117882	5271480.97627882	2016-05-11	0
384	1009	2016	20161009	0	0	1.29556095600128	0	0	0	0	0	0.762687027454376	0	0.604594886302948	0	0	0.125470504164696	0	0.71392148733139	44.3922996520996	27.210880279541	58.7320785522461	17.6991195678711	0	51.0246810913086	0	46.2349090576172	94.6905288696289	97.9591827392578	91.2074737548828	99.1150436401367	100	94.3538284301758	100	94.2376327514648	100	2911.85498046875	644.127319335938	0	456.946411132812	0	0	NA	NA	2	573846.177405251	5271687.71197341	2016-05-16	0
385	1009	2016	20161009	11.2056303024292	12.2448997497559	9.72534084320068	12.3893804550171	0	15.1819295883179	0	13.717490196228	1.14402997493744	0	1.05372297763824	0	0	2.76035094261169	0	1.37684905529022	94.9447631835938	142.85710144043	91.2074737548828	100.294998168945	200	84.0652465820312	205.128204345703	79.3812713623047	73.1006164550781	75.5102005004883	74.8143005371094	79.6460189819336	80	78.6700134277344	76.9230804443359	76.899543762207	100	2197.38500976562	150	0	30	0	0	NA	NA	2	574629.237883933	5271258.08465729	2016-05-16	0
386	1009	2016	20161009	0	0	0	0	0	0	0	0	1.96538603305817	12.2448997497559	1.55467295646667	7.07964611053467	0	3.01129198074341	0	1.9887809753418	61.9927597045898	129.251693725586	71.3997802734375	106.194702148438	0	46.8423309326172	51.2820510864258	61.3632507324219	94.1918487548828	87.7550964355469	92.7103118896484	90.2654876708984	100	95.4830627441406	100	94.3906173706055	2	3278.2470703125	1225.60205078125	0	1891.90405273438	1	0	0.836563110351562	0.975990176200867	2	572322.409053273	5270735.50353039	2016-05-23	0
387	1009	2016	20161009	2.93341207504272	0	4.69856595993042	0	0	0	0	0.509943902492523	0.792021095752716	0	0.621869087219238	0	0	2.13299894332886	0	1.12187695503235	59.4504699707031	0	65.3538284301758	0	0	33.8770408630371	0	51.6743202209473	91.434440612793	100	87.1653137207031	100	100	96.7377700805664	100	94.9515533447266	2	2415.88500976562	371.079498291016	0	120	1	0	NA	NA	2	574047.083368713	5271254.25705543	2016-05-27	0
388	1009	2016	20161009	0	0	0	0	0	0	0	0	0.909357607364655	0	0.82915872335434	0	0	1.38017594814301	0	1.1728709936142	40.872200012207	0	53.031608581543	0	0	25.930570602417	0	29.7467308044434	95.8638916015625	100	94.4722671508789	100	100	97.7415313720703	100	97.2462997436523	2	3124.17993164062	1567.19494628906	0	1320.34094238281	1	0	0.836563110351562	0.975990176200867	2	572846.604811947	5271189.65403974	2016-06-03	0
389	1009	2016	20161009	15.8697595596313	81.6326522827148	11.4009304046631	72.5663681030273	100	31.8695106506348	92.3076934814453	20.1937808990479	1.46670603752136	0	1.27828598022461	0	0	0.752823114395142	0	1.58082604408264	108.927398681641	238.095199584961	97.1958312988281	185.840698242188	66.6666564941406	112.08699798584	179.487197875977	107.428199768066	65.9430923461914	10.2040796279907	70.8412475585938	21.2389392852783	0	56.8381385803223	7.69230699539185	62.4171295166016	100	2032.26501464844	416.773284912109	0	42.4264106750488	0	0	NA	NA	4	574870.540006071	5271141.3202166	2016-06-04	0
390	1009	2016	20161009	0.0293341092765331	0	0.0172741394490004	0	0	0	0	0	0.704018771648407	0	1.20919001102448	0	0	0.376411586999893	0	0.40795511007309	55.2459182739258	88.4353713989258	53.4346694946289	129.793502807617	0	64.408203125	51.2820510864258	60.1733818054199	94.6025238037109	93.8775482177734	94.6968383789062	88.4955673217773	100	93.6010131835938	100	94.3906173706055	2	2190.2060546875	1008.01800537109	0	1103.90197753906	1	0	0.836563110351562	0.975990176200867	2	573399.046719474	5270418.3738135	2016-06-15	0
391	1009	2016	20161009	0	0	0	0	0	0	0	0	0.997359871864319	2.04081606864929	1.27828598022461	0.884955823421478	0	1.25470495223999	0	1.22386503219604	62.7750091552734	129.251693725586	60.4594917297363	88.4955673217773	66.6666564941406	62.7352600097656	102.564102172852	64.0829467773438	93.8985137939453	89.7959213256836	94.1613388061523	92.035400390625	100	94.4792861938477	92.3076934814453	94.3396224975586	2	2710.64599609375	780	0	1615.54895019531	1	0	0.836563110351562	0.975990176200867	2	572784.900534412	5270389.93548256	2016-06-19	0
392	1009	2016	20161009	0	0	0	0	0	0	0	0	1.11469602584839	12.2448997497559	1.24373805522919	7.07964611053467	20	2.13299894332886	23.0769195556641	1.22386503219604	42.1433410644531	142.85710144043	59.250301361084	85.5457229614258	266.666687011719	44.3329200744629	230.769195556641	38.585750579834	96.1865615844727	83.673469543457	94.2822570800781	90.2654876708984	80	95.4830627441406	76.9230804443359	96.4813766479492	2	3013.1708984375	1261.42797851562	0	1484.31799316406	1	0	0.836563110351562	0.975990176200867	2	572720.295073751	5270866.19969494	2016-06-28	0
393	1009	2016	20161009	0	0	0.0172741394490004	0	0	0	0	0	1.64270997047424	2.04081606864929	1.26101195812225	2.65486693382263	0	0.501882076263428	0	0.917899012565613	56.5170593261719	68.0272064208984	68.1176910400391	64.8967514038086	0	50.6064414978027	0	52.1842613220215	94.807861328125	95.9183731079102	93.1421737670898	94.6902618408203	100	95.734001159668	100	95.4105072021484	100	3978.36596679688	2089.25805664062	0	2151.02294921875	0	0	NA	NA	2	572041.701907675	5271540.85005281	2016-07-08	0
394	1009	2016	20161009	0	0	0.483675897121429	0	0	0	0	0	0.557348191738129	0	0.621869087219238	0	0	0.125470504164696	0	0.254972010850906	44.2945098876953	0	53.3195190429688	20.6489696502686	0	71.0999603271484	0	46.0649299621582	94.6611862182617	100	93.0212478637695	98.2300872802734	100	90.3387680053711	100	94.3906173706055	100	2995.4970703125	764.852905273438	0	551.543273925781	0	0	NA	NA	2	573703.631532909	5271729.79691536	2016-07-11	0
395	1009	2016	20161009	8.30155467987061	0	7.47970294952393	0	0	2.885822057724	0	6.88424301147461	0.821355223655701	10.2040796279907	0.82915872335434	6.19469022750854	0	2.50940990447998	0	1.37684905529022	71.3796768188477	102.040802001953	75.257682800293	58.9970512390137	0	81.9740676879883	128.205093383789	76.8315505981445	84.716926574707	89.7959213256836	81.4130172729492	93.8053131103516	100	89.8368911743164	100	86.7414627075195	100	2123.22900390625	276.586303710938	0	210	0	0	NA	NA	2	574328.943249075	5271059.25821879	2016-07-13	0
396	1009	2016	20161009	0	0	1.55467295646667	0	0	0	0	0	0.674684584140778	2.04081606864929	0.708239793777466	0.884955823421478	0	0.125470504164696	0	0.96889340877533	53.6814308166504	27.210880279541	55.9682197570801	11.799409866333	0	15.0564603805542	0	39.435661315918	94.1918487548828	97.9591827392578	92.6239395141602	99.1150436401367	100	98.8707733154297	100	95.9204483032227	2	2588.01098632812	695.844787597656	0	450	1	0	NA	NA	2	573700.760219474	5271236.72342632	2016-07-21	0
397	1009	2016	20161009	1.34936904907227	0	3.2475380897522	0	0	0	0	0	0.821355223655701	0	0.673691511154175	0.884955823421478	0	0.878293573856354	0	1.07088196277618	58.0815505981445	0	59.0775604248047	14.7492599487305	0	23.0029296875	0	46.2349090576172	92.6371383666992	100	90.8619766235352	99.1150436401367	100	97.9924697875977	100	95.8694534301758	2	2413.64892578125	540.832702636719	0	276.586303710938	1	0	0.836563110351562	0.975990176200867	2	573906.556676433	5271170.93924379	2016-06-06	0
398	1009	2016	20161009	0.557348191738129	0	3.71393990516663	0	0	0	0	0	0.440011709928513	0	0.639143228530884	0	0	0	0	0.203977599740028	65.6106414794922	27.210880279541	75.7758865356445	14.7492599487305	66.6666564941406	50.1882095336914	102.564102172852	54.5639991760254	90.1730728149414	97.9591827392578	82.9504165649414	99.1150436401367	100	94.4792861938477	92.3076934814453	92.5038223266602	100	3281.5390625	890.449279785156	0	270	0	0	NA	NA	2	573926.827641184	5272142.92710262	2016-06-08	0
399	1009	2016	20161009	0.234672904014587	0	2.3147349357605	0	0	0	0	0	0.352009385824203	0	0.570046722888947	0	0	0	0	0.152983203530312	61.406078338623	27.210880279541	70.9391403198242	53.097339630127	0	62.7352600097656	25.6410293579102	56.6037788391113	91.4051132202148	97.9591827392578	86.4225234985352	96.4601669311523	100	91.9698867797852	100	92.8097915649414	100	3342.0048828125	979.489685058594	0	417.851715087891	0	0	NA	NA	2	573768.871829027	5272145.70197424	2016-06-13	0
400	1009	2016	20161009	8.71223258972168	0	7.73881483078003	0	0	0.752823114395142	0	6.83324813842773	0.821355223655701	0	0.863707005977631	0.884955823421478	0	1.5056459903717	0	1.22386503219604	73.1397171020508	95.2380981445312	71.9755935668945	85.5457229614258	133.333297729492	104.558799743652	102.564102172852	83.1208572387695	84.7755966186523	93.8775482177734	83.088623046875	92.035400390625	100	89.3350067138672	92.3076934814453	85.925537109375	100	1932.14904785156	483.735504150391	0	402.4921875	0	0	NA	NA	2	574345.013678987	5270860.62569071	2016-04-18	0
401	1009	2016	20161009	0	0	0.483675897121429	0	0	0	0	0	0.176004692912102	0	0.466401785612106	0	0	0	0	0	52.9969711303711	292.516998291016	59.3078804016113	188.790603637695	666.666687011719	89.9205322265625	384.615386962891	65.272819519043	93.4878234863281	69.3877563476562	91.3974761962891	75.2212371826172	40	87.7038879394531	69.2307662963867	91.2799606323242	100	3383.09008789062	1087.06005859375	0	630	0	0	NA	NA	1	573573.129294503	5272080.11343884	2016-04-20	0
402	1009	2016	20161009	0	0	0	0	0	0	0	0	0.762687027454376	0	0.742788016796112	1.76991200447083	0	0.501882076263428	0	0.866904616355896	47.5212707519531	0	57.5804710388184	35.3982315063477	0	15.0564603805542	0	37.0559196472168	94.6611862182617	100	93.6603927612305	97.3451309204102	100	98.8707733154297	100	96.0734329223633	100	3372.96606445312	1622.498046875	0	1400.71398925781	0	0	NA	NA	2	572776.24650232	5271480.22686933	2016-04-22	0
403	1009	2016	20161009	0	0	0	0	0	0	0	0	0.645350515842438	0	0.760062217712402	0.884955823421478	0	0.250941008329391	0	0.56093829870224	44.2945098876953	0	53.607421875	23.598819732666	0	14.2199897766113	0	29.9167098999023	94.7785263061523	100	94.0749664306641	98.2300872802734	100	99.121696472168	100	96.7363586425781	100	3014.962890625	1260	0	1023.96301269531	0	0	NA	NA	2	573156.801732859	5271328.57618472	2016-06-16	0
404	1009	2016	20161009	0	0	0	0	0	0	0	0	1.61337602138519	2.04081606864929	1.45102798938751	6.19469022750854	0	2.50940990447998	0	1.37684905529022	63.3616905212402	40.8163299560547	66.9085083007812	82.5958709716797	0	50.1882095336914	0	49.6345405578613	94.2211837768555	97.9591827392578	93.5221862792969	92.035400390625	100	95.1066513061523	100	95.4615020751953	2	3077.30395507812	1084.15905761719	0	1745.68005371094	1	0	0.836563110351562	0.975990176200867	2	572507.196599067	5270661.18088245	2016-06-22	0
405	1009	2016	20161009	0	0	0.103644803166389	0	0	0	0	0	0.117336496710777	0	0.241837993264198	0	0	0	0	0.101988799870014	62.2861099243164	224.489807128906	55.4499893188477	218.289093017578	333.333312988281	125.888702392578	230.769195556641	74.4518127441406	92.2557907104492	73.4693908691406	93.2112731933594	75.2212371826172	80	82.6850662231445	84.6153869628906	90.0050964355469	100	3636.06909179688	1440.625	0	1001.29901123047	0	0	NA	NA	1	573158.07083922	5272145.60401139	2016-06-26	0
406	1009	2016	20161009	1.78938102722168	0	3.71393990516663	0	0	0	0	0.203977599740028	0.909357607364655	0	0.656417429447174	0	0	1.63111698627472	0	1.12187695503235	52.5080718994141	27.210880279541	68.6359176635742	38.3480796813965	0	40.5688018798828	0	40.4555511474609	92.0797882080078	97.9591827392578	86.2843322753906	97.3451309204102	100	96.2358932495117	100	95.5634918212891	100	2698.8330078125	375.898895263672	0	318.904388427734	0	0	NA	NA	2	574070.036333292	5271579.243113	2016-07-02	0
407	1009	2016	20161009	0.0293341092765331	0	0.120918996632099	0	0	0	0	0.0509943887591362	0.821355223655701	0	1.31283497810364	0	0	0.376411586999893	0	0.509943902492523	61.9927597045898	217.687103271484	55.334831237793	132.743392944336	600	56.8799705505371	435.897399902344	64.7628784179688	93.9571685791016	75.5102005004883	94.5240936279297	85.8407135009766	40	94.6047668457031	53.8461494445801	93.5237121582031	2	1982.0439453125	1145.51293945312	0	982.700378417969	1	0	0.836563110351562	0.975990176200867	2	573641.182419002	5270369.52161436	2016-07-03	0
408	1009	2016	20161009	12.0856599807739	0	10.6408700942993	0	0	12.0451698303223	0	14.6353902816772	1.14402997493744	0	0.967351913452148	0	0	1.12923502922058	0	1.27486002445221	89.9579467773438	170.067993164062	81.7066879272461	138.643096923828	66.6666564941406	105.395202636719	128.205093383789	101.478797912598	77.7647399902344	85.7142868041992	77.6645431518555	87.6106185913086	100	79.5483093261719	92.3076934814453	76.8485488891602	100	1783.92797851562	543.323120117188	0	468.614990234375	0	0	NA	NA	2	574570.963803035	5270785.84400206	2016-07-05	0
409	1009	2016	20161009	0.0293341092765331	0	1.08827102184296	0	0	0	0	0.0509943887591362	1.08536195755005	0	1.33010900020599	0	0	0.125470504164696	0	0.40795511007309	62.7750091552734	122.448997497559	58.5017509460449	97.3451309204102	66.6666564941406	75.7005462646484	128.205093383789	63.7429885864258	93.7518310546875	87.7550964355469	93.3321762084961	89.3805313110352	100	92.3462982177734	92.3076934814453	93.4727172851562	2	1868.68896484375	1132.07800292969	0	913.892822265625	1	0	0.836563110351562	0.975990176200867	2	573811.125892942	5270365.35245776	2016-07-12	0
410	1009	2016	20161009	0	0	0.552772521972656	0	0	0	0	0	0.616016387939453	0	0.570046722888947	0	0	0	0	0.101988799870014	49.9657783508301	142.85710144043	56.8319206237793	106.194702148438	200	74.0276031494141	179.487197875977	47.5947608947754	93.5464935302734	77.5510177612305	91.7256927490234	84.9557495117188	80	90.0878295898438	76.9230804443359	94.0336532592773	100	3113.06909179688	816.088317871094	0	474.341613769531	0	0	NA	NA	2	573742.617641401	5271881.51964494	2016-07-18	0
411	1009	2016	20161009	0.0586682297289371	0	1.4164799451828	0	0	0	0	0	0.762687027454376	0	0.604594886302948	0	0	0.125470504164696	0	0.71392148733139	43.8056106567383	27.210880279541	58.847240447998	11.799409866333	0	48.5152702331543	25.6410293579102	47.9347305297852	94.8665313720703	97.9591827392578	91.1901931762695	99.1150436401367	100	95.1066513061523	100	94.0846481323242	100	2885.30810546875	630.713928222656	0	469.574310302734	0	0	NA	NA	2	573827.850147967	5271655.42654708	2016-07-19	0
412	1009	2016	20161009	0	0	0.0172741394490004	0	0	0	0	0	1.29070103168488	0	1.88288104534149	0.884955823421478	0	0.376411586999893	0	1.32585394382477	68.6418304443359	61.2244911193848	75.257682800293	58.9970512390137	66.6666564941406	44.3329200744629	102.564102172852	78.5313568115234	93.3118209838867	95.9183731079102	92.4166488647461	95.5752182006836	100	96.48681640625	92.3076934814453	92.5038223266602	2	2860.2451171875	721.248901367188	0	1842.01000976562	1	0	0.836563110351562	0.975990176200867	2	572562.79959979	5270293.49996172	2016-07-26	0
413	1009	2016	20161009	0.41067761182785	0	2.19381594657898	0	0	0	0	0	0.821355223655701	0	0.621869087219238	0	0	0.250941008329391	0	0.866904616355896	45.859001159668	0	60.6898193359375	5.8997049331665	0	32.2041015625	0	44.535099029541	94.5731887817383	100	90.516487121582	100	100	96.9887084960938	100	94.6455917358398	100	2712.80297851562	547.448608398438	0	384.1875	0	0	NA	NA	2	573860.383575515	5271489.12067267	2016-07-28	0
414	1009	2016	20161009	0.909357607364655	0	2.76386308670044	0	0	0	0	0	0.821355223655701	2.04081606864929	0.656417429447174	0.884955823421478	0	0.501882076263428	0	1.07088196277618	56.4192810058594	27.210880279541	59.5957794189453	11.799409866333	0	20.4935207366943	0	44.0251617431641	93.0184783935547	97.9591827392578	91.25927734375	99.1150436401367	100	98.6198272705078	100	95.8184585571289	2	2505.85302734375	547.448608398438	0	300	1	0	NA	NA	2	573862.609938929	5271242.06663096	2016-07-31	0
415	1009	2016	20161009	2.84540891647339	0	7.18604183197021	0	0	0	0	0.203977599740028	1.1733649969101	0	0.811884582042694	0	0	0.501882076263428	0	1.12187695503235	83.2111129760742	0	95.9866409301758	0	0	48.5152702331543	0	64.592903137207	79.7007904052734	100	74.7797470092773	100	100	90.5897064208984	100	85.8235626220703	100	2990.68603515625	630	0	254.558395385742	0	0	NA	NA	2	574506.520229151	5272014.37330447	2016-08-02	0
416	1009	2016	20161009	0	0	0	0	0	0	0	0	0.557348191738129	0	0.535498380661011	0.884955823421478	0	0.376411586999893	0	0.203977599740028	46.6412391662598	20.4081592559814	52.1103210449219	29.4985294342041	0	29.2764492034912	0	43.0052680969238	94.6025238037109	100	94.1958923339844	98.2300872802734	100	96.9887084960938	100	94.4416122436523	100	3231.376953125	1358.30798339844	0	1149.82604980469	0	0	NA	NA	2	573044.239567083	5271549.38258178	2016-08-05	0
417	1009	2016	20161009	0	0	0.120918996632099	0	0	0	0	0	0.26400700211525	0	0.310934513807297	0	0	0	0	0	73.3352890014648	217.687103271484	67.6570510864258	179.940994262695	133.333297729492	115.851097106934	230.769195556641	89.9200973510742	90.9651031494141	73.4693908691406	91.7429580688477	81.4159317016602	100	84.6925964355469	84.6153869628906	88.1692962646484	100	3910.71606445312	1705.78405761719	0	1170	0	0	NA	NA	2	572996.441734255	5272364.49786247	2016-08-08	0
418	1009	2016	20161009	9.62158966064453	0	8.79253768920898	0	0	0.125470504164696	0	7.39418601989746	0.968025803565979	0	1.50285005569458	0	0	0.878293573856354	0	0.764915883541107	78.6154327392578	163.26530456543	76.1213836669922	159.292007446289	333.333312988281	121.288200378418	256.410186767578	89.41015625	83.4262237548828	87.7550964355469	82.0521697998047	87.6106185913086	80	87.5784225463867	84.6153869628906	84.956657409668	100	1677.05102539062	720	0	657.951416015625	0	0	NA	NA	1	574425.681449329	5270608.66658363	2016-08-10	0
419	1009	2016	20161009	0	0	1.69286596775055	0	0	0	0	0	0.469345808029175	0	0.587320804595947	0	0	0	0	0.152983203530312	55.0503616333008	108.84349822998	67.3115692138672	91.445426940918	0	63.9899597167969	25.6410293579102	53.7140884399414	92.5197982788086	89.7959213256836	87.4762496948242	89.3805313110352	100	91.8444137573242	100	93.5237121582031	100	3247.76904296875	891.964111328125	0	390	0	0	NA	NA	2	573801.876388496	5272055.81503061	2016-08-12	0
420	1009	2016	20161009	17.5711307525635	91.8367309570312	12.1264495849609	70.7964630126953	100	38.0175704956055	100	22.7434997558594	1.43737196922302	0	1.27828598022461	0	0	0	0	1.9887809753418	116.260902404785	68.0272064208984	94.6622924804688	138.643096923828	0	120.869903564453	0	118.137001037598	64.2710494995117	8.16326522827148	70.4612197875977	27.433629989624	0	53.1995010375977	0	60.326358795166	100	1849.81103515625	551.543273925781	0	127.279197692871	0	0	NA	NA	4	574905.354271493	5270962.51073716	2016-07-24	0
421	1009	2016	20161009	0	0	0	0	0	0	0	0	0.674684584140778	0	0.984625995159149	0	0	0.250941008329391	0	0.509943902492523	45.859001159668	40.8163299560547	54.1256408691406	23.598819732666	133.333297729492	13.3835201263428	102.564102172852	28.3868808746338	95.0718688964844	97.9591827392578	94.1613388061523	98.2300872802734	100	99.121696472168	92.3076934814453	97.5012664794922	2	2758.04296875	1164.98901367188	0	907.964782714844	1	0	0.836563110351562	0.975990176200867	2	573269.224088872	5271085.04906353	2016-04-15	0
422	1009	2016	20161009	0	0	0.742788016796112	0	0	0	0	0	0.498679995536804	0	0.570046722888947	0	0	0	0	0.0509943887591362	53.0947494506836	197.278900146484	60.2291717529297	147.492599487305	200	79.4646606445312	179.487197875977	54.5639991760254	93.0771484375	71.4285736083984	90.6546936035156	81.4159317016602	100	88.9586029052734	84.6153869628906	93.2177429199219	100	3233.46606445312	914.385009765625	0	480.936614990234	0	0	NA	NA	2	573711.453991846	5271987.39447218	2016-04-29	0
423	1009	2016	20161009	0	0	0	0	0	0	0	0	0.205338805913925	0	0.587320804595947	0	0	0.250941008329391	0	0.356960713863373	67.2729034423828	0	73.0696182250977	0	0	32.6223297119141	0	57.2836990356445	92.1677932739258	100	91.5183868408203	100	100	97.490592956543	100	94.0336532592773	100	3927.2509765625	1982.95202636719	0	1677.05102539062	0	0	NA	NA	2	572524.981442123	5271986.07747135	2016-05-02	0
424	1009	2016	20161009	0	0	0	0	0	0	0	0	0.762687027454376	0	0.950077712535858	0	0	0.125470504164696	0	0.662927091121674	40.7744216918945	6.80272102355957	56.6591796875	11.799409866333	0	25.5123405456543	0	38.0758094787598	96.0985565185547	100	94.0576934814453	99.1150436401367	100	97.6160583496094	100	96.3284072875977	2	2653.77099609375	1243.10095214844	0	977.189819335938	1	0	0.836563110351562	0.975990176200867	2	573229.218683283	5270907.05589763	2016-05-06	0
425	1009	2016	20161009	0	0	0.120918996632099	0	0	0	0	0	0.528014123439789	0	0.725513875484467	0	0	0.125470504164696	0	0.152983203530312	44.0011711120605	54.4217681884766	50.4404907226562	29.4985294342041	0	52.2793807983398	25.6410293579102	47.5947608947754	94.6905288696289	95.9183731079102	94.0749664306641	97.3451309204102	100	92.4717712402344	100	94.0846481323242	100	2987.07202148438	894.986022949219	0	725.603210449219	0	0	NA	NA	2	573535.157394344	5271616.80233673	2016-05-11	0
426	1009	2016	20161009	0	0	0	0	0	0	0	0	1.02669405937195	0	1.10554504394531	1.76991200447083	0	1.88205802440643	0	1.12187695503235	49.476879119873	13.6054401397705	55.1620903015137	64.8967514038086	0	60.2258491516113	0	43.0052680969238	95.5705490112305	100	94.6968383789062	95.5752182006836	100	94.2283630371094	100	96.0224380493164	2	2812.330078125	1080.4169921875	0	1426.18395996094	1	0	0.836563110351562	0.975990176200867	2	572856.053327161	5270689.05680149	2016-05-16	0
427	1009	2016	20161009	0	0	0	0	0	0	0	0	0.733352899551392	0	0.570046722888947	1.76991200447083	0	0.501882076263428	0	0.305966287851334	47.3257102966309	40.8163299560547	53.2619285583496	35.3982315063477	0	22.5846900939941	25.6410293579102	40.4555511474609	94.4558486938477	97.9591827392578	94.0749664306641	97.3451309204102	100	98.4943466186523	100	94.8495635986328	100	3291.39794921875	1447.791015625	0	1236.93200683594	0	0	NA	NA	2	572970.142052673	5271551.39364663	2016-05-16	0
428	1009	2016	20161009	0	0	0	0	0	0	0	0	1.49603998661041	0	1.26101195812225	0	0	2.00752806663513	0	1.93778705596924	44.0011711120605	0	60.0564308166504	2.94985198974609	0	40.1505699157715	0	44.535099029541	96.0398864746094	100	94.0922470092773	100	100	96.3613586425781	100	96.0224380493164	2	3516.02099609375	1673.55895996094	0	1800	1	0	0.836563110351562	0.975990176200867	2	572349.540581089	5271230.7747754	2016-05-23	0
429	1009	2016	20161009	0	0	0	0	0	0	0	0	1.37870299816132	0	1.22646403312683	0	0	0.627352595329285	0	1.52983200550079	46.6412391662598	0	63.1081886291504	23.598819732666	0	37.2229194641113	0	41.4754409790039	95.7172164916992	100	93.5049209594727	99.1150436401367	100	96.9887084960938	100	96.3284072875977	100	3710.794921875	1920.93701171875	0	1871.81701660156	0	0	NA	NA	2	572312.159367313	5271459.81518444	2016-05-27	0
430	1009	2016	20161009	8.03754806518555	0	7.37605810165405	0	0	3.51317405700684	0	6.98623085021973	0.88002347946167	12.2448997497559	0.863707005977631	8.84955787658691	20	2.13299894332886	23.0769195556641	1.37684905529022	72.3574829101562	122.448997497559	81.4187927246094	94.3952789306641	266.666687011719	55.6252593994141	230.769195556641	66.4626922607422	83.6902313232422	87.7550964355469	79.5992431640625	91.1504364013672	80	91.8444137573242	76.9230804443359	87.8123397827148	100	2250.80004882812	123.693199157715	0	60	0	0	NA	NA	2	574370.122188768	5271204.58514468	2016-06-03	0
431	1009	2016	20161009	0	0	0	0	0	0	0	0	1.20269894599915	6.12244892120361	1.22646403312683	2.65486693382263	0	0.501882076263428	7.69230699539185	0.356960713863373	49.6724395751953	54.4217681884766	72.3786468505859	23.598819732666	66.6666564941406	46.8423309326172	102.564102172852	44.535099029541	95.5118789672852	93.8775482177734	92.3302764892578	97.3451309204102	100	96.1104125976562	92.3076934814453	96.0734329223633	100	3983.22705078125	2172.6708984375	0	2082.787109375	0	0	NA	NA	2	572113.169126302	5271671.6791998	2016-06-04	0
432	1009	2016	20161009	0.117336496710777	0	2.50475001335144	0	0	0	0	0	0.733352899551392	0	1.10554504394531	0	0	0.501882076263428	0	0.56093829870224	56.8104095458984	34.0136108398438	59.7685317993164	47.197639465332	0	70.2634887695312	0	59.8334197998047	94.3971862792969	97.9591827392578	92.03662109375	97.3451309204102	100	92.9736480712891	100	93.8806762695312	2	2063.03198242188	872.066528320312	0	632.850708007812	1	0	0.836563110351562	0.975990176200867	2	573846.650147353	5270683.29505942	2016-06-15	0
433	1009	2016	20161009	0	0	0	0	0	0	0	0	1.056028008461	0	0.915529370307922	0.884955823421478	0	0.627352595329285	0	0.356960713863373	54.1703300476074	27.210880279541	64.7204437255859	23.598819732666	0	30.5311603546143	0	30.4266490936279	94.4558486938477	97.9591827392578	93.0385208129883	98.2300872802734	100	97.6160583496094	100	97.4502792358398	100	3759.587890625	2024.27795410156	0	1812.45703125	0	0	NA	NA	2	572392.043195695	5271652.37805809	2016-06-19	0
434	1009	2016	20161009	0	0	0.241837993264198	0	0	0	0	0	0.0880023464560509	0	0.241837993264198	0	0	0	0	0	66.0995407104492	183.673492431641	60.9201393127441	153.392303466797	266.666687011719	129.234603881836	179.487197875977	76.3216018676758	91.7571105957031	85.7142868041992	92.2266387939453	84.9557495117188	80	81.932243347168	84.6153869628906	89.9031066894531	100	3720.60498046875	1482.19396972656	0	960.468627929688	0	0	NA	NA	2	573197.77108242	5272257.10598212	2016-06-28	0
435	1009	2016	20161009	0.0293341092765331	0	2.45292806625366	0	0	0.125470504164696	0	0.0509943887591362	1.23203301429749	0	1.4164799451828	0	0	0.501882076263428	0	0.458949506282806	64.4372711181641	0	62.2444915771484	20.6489696502686	0	83.6470108032227	0	68.1624984741211	93.6344985961914	100	91.7429580688477	98.2300872802734	100	90.9661331176758	100	93.0647735595703	2	1718.40002441406	1114.85400390625	0	924.17529296875	1	0	0.836563110351562	0.975990176200867	2	573938.811022831	5270319.03224677	2016-07-08	0
436	1009	2016	20161009	4.51745414733887	0	5.95957899093628	0	0	0	0	1.42784297466278	0.762687027454376	0	0.880981087684631	2.65486693382263	0	1.25470495223999	0	1.01988804340363	63.4594688415527	102.040802001953	64.7204437255859	109.144500732422	0	85.7381820678711	76.9230804443359	73.6019134521484	90.0263977050781	91.8367309570312	87.493522644043	90.2654876708984	100	91.2170562744141	100	91.2799606323242	2	1981.13598632812	603.73828125	0	421.070098876953	1	0	0.836563110351562	0.975990176200867	2	574133.952159311	5270799.65709777	2016-07-11	0
437	1009	2016	20161009	0	0	0	0	0	0	0	0	1.02669405937195	0	0.880981087684631	0	0	0.501882076263428	0	1.32585394382477	42.9255905151367	6.80272102355957	55.5651512145996	11.799409866333	0	16.3111705780029	0	28.5568599700928	95.5705490112305	100	94.1613388061523	99.1150436401367	100	98.8707733154297	100	97.5012664794922	100	3358.39306640625	1740	0	1502.69799804688	0	0	NA	NA	2	572676.082089138	5271349.85527643	2016-07-13	0
438	1009	2016	20161009	0	0	0.0172741394490004	0	0	0	0	0	0.733352899551392	0	1.24373805522919	0	0	0.878293573856354	0	0.815910220146179	51.2369194030762	136.054397583008	57.2349891662598	120.944000244141	333.333312988281	76.118782043457	205.128204345703	62.0431709289551	95.1892013549805	91.8367309570312	94.2477111816406	89.3805313110352	80	93.2245864868164	84.6153869628906	94.1356430053711	2	2351.70092773438	764.852905273438	0	1380.32604980469	1	0	0.836563110351562	0.975990176200867	2	573128.145232142	5270284.75012607	2016-07-21	0
439	1009	2016	20161009	0	0	0.0172741394490004	0	0	0	0	0	1.20269894599915	2.04081606864929	1.67559194564819	0.884955823421478	20	1.88205802440643	7.69230699539185	1.27486002445221	66.4906616210938	108.84349822998	67.196403503418	76.6961669921875	600	63.5717315673828	282.051300048828	71.0521926879883	93.4878234863281	91.8367309570312	93.3667297363281	93.8053131103516	60	93.9774169921875	76.9230804443359	93.2177429199219	2	2817.44604492188	789.176818847656	0	1719.18603515625	1	0	0.836563110351562	0.975990176200867	2	572649.771709338	5270376.07938093	2016-06-06	0
440	1009	2016	20161009	6.39483690261841	0	6.52962493896484	0	0	0	0	4.13054609298706	0.821355223655701	0	0.742788016796112	0	0	2.13299894332886	0	1.1728709936142	66.2950973510742	27.210880279541	69.5572128295898	32.4483795166016	0	73.6093673706055	0	72.2420501708984	87.8263397216797	97.9591827392578	85.0406036376953	98.2300872802734	100	93.3500595092773	100	89.2911834716797	100	2093.13208007812	402.4921875	0	247.386306762695	0	0	NA	NA	2	574223.773609278	5270985.37774627	2016-06-08	0
441	1009	2016	20161009	11.0296297073364	0	9.98445320129395	0	0	9.15934753417969	0	12.1876602172852	1.46670603752136	2.04081606864929	1.33010900020599	3.53982305526733	0	1.25470495223999	0	1.42784297466278	102.767196655273	27.210880279541	97.1958312988281	35.3982315063477	0	101.212898254395	0	101.648803710938	68.1431503295898	97.9591827392578	71.5840377807617	96.4601669311523	100	69.0087814331055	100	65.3748092651367	100	2471.67993164062	456.946411132812	0	296.984893798828	0	0	NA	NA	2	574948.306364777	5271576.05541261	2016-06-13	0
442	1009	2016	20161009	7.36286306381226	0	7.79063701629639	0	0	0.125470504164696	0	2.49872493743896	1.08536195755005	0	1.90015494823456	0	0	0.627352595329285	0	0.509943902492523	75.7798004150391	190.476196289062	76.9850769042969	185.840698242188	66.6666564941406	118.360496520996	256.410186767578	77.6814575195312	86.0956268310547	75.5102005004883	83.9868698120117	78.7610626220703	100	87.7038879394531	92.3076934814453	90.3110733032227	100	1574.35705566406	870.51708984375	0	750	0	0	NA	NA	2	574361.564765362	5270462.67341245	2016-04-18	0
443	1009	2016	20161009	0	0	0	0	0	0	0	0	0.88002347946167	0	0.82915872335434	0.884955823421478	0	0.501882076263428	0	1.27486002445221	42.2411308288574	0	54.8166007995605	11.799409866333	0	20.0752792358398	0	29.5767498016357	95.2772064208984	100	94.1095199584961	99.1150436401367	100	98.6198272705078	100	97.3482894897461	100	3269.31201171875	1620	0	1382.93200683594	0	0	NA	NA	2	572792.713441925	5271354.02875444	2016-04-20	0
444	1009	2016	20161009	0	0	0	0	0	0	0	0	0.14667059481144	0	0.224563807249069	0	0	0	0	0.203977599740028	65.1217269897461	244.897994995117	58.3290100097656	174.041305541992	600	95.3575897216797	358.974395751953	77.1715087890625	91.8157806396484	69.3877563476562	93.3667297363281	76.1061935424805	60	86.4491882324219	61.538459777832	89.8011169433594	100	3714.31005859375	1583.19299316406	0	1183.76501464844	0	0	NA	NA	2	572991.06798933	5272115.36067019	2016-04-22	0
445	1009	2016	20161009	0	0	0	0	0	0	0	0	0.821355223655701	0	0.673691511154175	0.884955823421478	0	0.250941008329391	0	0.764915883541107	45.2723197937012	0	50.9011306762695	17.6991195678711	0	17.98410987854	0	26.8570499420166	94.9545288085938	100	94.6622924804688	99.1150436401367	100	98.8707733154297	100	97.3482894897461	100	3033.56201171875	1382.93200683594	0	1140	0	0	NA	NA	2	573027.450012036	5271247.08995939	2016-06-16	0
446	1009	2016	20161009	6.51217412948608	0	6.4605278968811	0	0	0.376411586999893	0	4.64049005508423	0.821355223655701	6.12244892120361	0.760062217712402	6.19469022750854	0	2.13299894332886	0	1.37684905529022	65.6106414794922	74.8299331665039	73.8757400512695	70.7964630126953	0	54.7887916564941	25.6410293579102	65.61279296875	87.1516571044922	93.8775482177734	82.7085876464844	93.8053131103516	100	94.4792861938477	100	89.8521194458008	100	2241.98608398438	234.307495117188	0	108.166496276855	0	0	NA	NA	2	574250.980394623	5271147.81546139	2016-06-22	0
447	1009	2016	20161009	8.77090072631836	0	9.50077724456787	0	0	1.25470495223999	0	9.22998428344727	1.43737196922302	0	1.20919001102448	0	0	1.25470495223999	0	1.22386503219604	102.669403076172	0	95.5260009765625	5.8997049331665	0	90.3387680053711	0	100.798896789551	69.60986328125	100	72.3095626831055	100	100	75.0313568115234	100	67.8735427856445	100	2591.13891601562	516.139526367188	0	366.196685791016	0	0	NA	NA	2	574943.272140769	5271710.97953145	2016-06-26	0
448	1009	2016	20161009	0	0	0.0172741394490004	0	0	0	0	0	0.733352899551392	0	1.0709969997406	0	0	0.376411586999893	0	0.815910220146179	52.3125114440918	149.659896850586	55.5651512145996	115.044296264648	400	72.3546600341797	230.769195556641	62.3831405639648	95.0131988525391	87.7550964355469	94.4722671508789	91.1504364013672	80	93.6010131835938	84.6153869628906	94.1356430053711	2	2340.9609375	804.984497070312	0	1337.94604492188	1	0	0.836563110351562	0.975990176200867	2	573167.00189446	5270326.86138448	2016-07-02	0
449	1009	2016	20161009	11.7336502075195	18.3673496246338	9.94990539550781	15.9292001724243	0	16.8130493164062	15.3846101760864	14.2274398803711	1.14402997493744	0	1.0709969997406	0	0	2.76035094261169	0	1.37684905529022	95.9225616455078	163.26530456543	92.5893936157227	109.144500732422	533.333312988281	88.2475967407227	307.692291259766	83.1208572387695	72.1325912475586	67.3469390869141	74.3824462890625	76.1061935424805	40	76.9134216308594	53.8461494445801	75.2677230834961	100	2190.2060546875	174.928604125977	0	30	0	0	NA	NA	1	574671.071557825	5271244.48397742	2016-07-03	0
450	1009	2016	20161009	0	0	0	0	0	0	0	0	0.205338805913925	0	0.621869087219238	0	0	0.250941008329391	0	0.356960713863373	62.4816703796387	27.210880279541	63.3385200500488	11.799409866333	0	27.1852798461914	0	49.6345405578613	92.7544708251953	97.9591827392578	92.7275772094727	99.1150436401367	100	97.8669967651367	100	94.2376327514648	100	3735.69311523438	1826.30798339844	0	1570.34997558594	0	0	NA	NA	2	572631.64259689	5271852.87277632	2016-07-05	0
451	1009	2016	20161009	0	0	0	0	0	0	0	0	0.205338805913925	0	0.604594886302948	0	0	0.250941008329391	0	0.356960713863373	61.7971992492676	27.210880279541	62.8202896118164	11.799409866333	0	28.4399795532227	0	51.6743202209473	92.7251434326172	97.9591827392578	92.779411315918	99.1150436401367	100	97.365119934082	100	93.8806762695312	100	3715.27905273438	1797.248046875	0	1540.55200195312	0	0	NA	NA	2	572663.380827489	5271838.85505904	2016-07-12	0
452	1009	2016	20161009	16.9844493865967	89.7959213256836	11.8155097961426	84.9557495117188	100	35.7591018676758	100	22.0295791625977	1.46670603752136	0	1.26101195812225	0	0	0.376411586999893	0	1.83579802513123	113.718597412109	149.659896850586	95.7563171386719	171.091400146484	0	120.451698303223	0	117.287101745605	64.5350570678711	8.16326522827148	70.5475921630859	11.5044298171997	0	53.074031829834	0	59.6634407043457	100	1938.89099121094	492.036590576172	0	67.0820388793945	0	0	NA	NA	4	574898.410262044	5271046.52784195	2016-07-18	0
453	1009	2016	20161009	0	0	0	0	0	0	0	0	0.968025803565979	0	0.898255288600922	0	0	1.63111698627472	0	1.32585394382477	40.7744216918945	0	53.607421875	0	0	28.8582191467285	0	30.9365997314453	95.9812164306641	100	94.3686294555664	100	100	97.365119934082	100	97.1443176269531	2	3211.68188476562	1620.27795410156	0	1410	1	0	0.836563110351562	0.975990176200867	2	572766.640453334	5271229.10383394	2016-07-19	0
454	1009	2016	20161009	0	0	0	0	0	0	0	0	0.234672904014587	0	0.639143228530884	0	0	0.250941008329391	0	0.356960713863373	61.8949890136719	27.210880279541	62.4172286987305	11.799409866333	0	23.0029296875	51.2820510864258	48.1047096252441	92.9011535644531	97.9591827392578	92.9003295898438	99.1150436401367	100	98.1179428100586	100	94.594596862793	100	3713.82495117188	1819.14794921875	0	1574.07104492188	0	0	NA	NA	2	572624.738221502	5271825.74861477	2016-07-26	0
455	1009	2016	20161009	3.69609904289246	0	4.94040393829346	0	0	0	0	1.37684905529022	0.85068941116333	0	0.673691511154175	0.884955823421478	0	2.00752806663513	0	1.1728709936142	59.939380645752	13.6054401397705	71.2846221923828	14.7492599487305	0	37.2229194641113	0	45.554988861084	90.3490829467773	100	84.2805328369141	99.1150436401367	100	96.6122970581055	100	94.3396224975586	100	2525.17309570312	241.867706298828	0	150	0	0	NA	NA	2	574166.400384558	5271434.60238762	2016-07-28	0
456	1009	2016	20161009	12.7310104370117	0	10.4335803985596	0	0	18.1932201385498	0	14.2784299850464	1.29070103168488	6.12244892120361	1.26101195812225	5.30973386764526	0	1.38017594814301	0	1.52983200550079	99.6382064819336	68.0272064208984	97.4261627197266	76.6961669921875	0	90.7570037841797	25.6410293579102	105.048400878906	67.8498077392578	93.8775482177734	71.4285736083984	93.8053131103516	100	67.252197265625	100	65.0178527832031	100	2329.39892578125	361.247802734375	0	150	0	0	NA	NA	2	574867.58192614	5271432.96304422	2016-07-31	0
457	1009	2016	20161009	0	0	0	0	0	0	0	0	0.440011709928513	0	0.82915872335434	0	0	0.376411586999893	0	0.203977599740028	45.1745414733887	27.210880279541	53.6650009155273	11.799409866333	0	23.8393993377686	0	36.7159614562988	94.6905288696289	97.9591827392578	93.9540481567383	99.1150436401367	100	97.7415313720703	100	95.3595123291016	100	2923.57690429688	1050	0	823.771789550781	0	0	NA	NA	2	573354.006434769	5271413.52398236	2016-08-02	0
458	1009	2016	20161009	0	0	0.207289695739746	0	0	0	0	0	0.117336496710777	0	0.397305190563202	0	0	0	0	0	50.5524597167969	238.095199584961	58.3290100097656	218.289093017578	266.666687011719	110.832298278809	282.051300048828	70.8822021484375	93.6931686401367	59.1836700439453	92.3130111694336	65.4867172241211	40	84.4416580200195	46.1538505554199	90.7190170288086	100	3472.88110351562	1231.46301269531	0	807.774719238281	0	0	NA	NA	1	573385.50249597	5272100.35769278	2016-08-05	0
459	1009	2016	20161009	0	0	0	0	0	0	0	0	0.645350515842438	0	0.552772521972656	0.884955823421478	0	0.376411586999893	0	0.203977599740028	48.2057304382324	34.0136108398438	52.2254905700684	26.5486698150635	0	28.02174949646	51.2820510864258	43.8551788330078	94.4558486938477	97.9591827392578	94.1095199584961	98.2300872802734	100	97.365119934082	100	94.4416122436523	100	3293.5849609375	1421.44299316406	0	1215.64794921875	0	0	NA	NA	2	572984.184426723	5271591.12552518	2016-08-08	0
460	1009	2016	20161009	0	0	0.328208714723587	0	0	0	0	0	0.586682319641113	0	0.725513875484467	0	0	0.125470504164696	0	0.203977599740028	42.2411308288574	0	53.2043495178223	23.598819732666	0	42.2417411804199	0	46.404899597168	94.9838562011719	100	93.6258392333984	99.1150436401367	100	95.1066513061523	100	94.2886276245117	100	2903.962890625	823.771789550781	0	644.127319335938	0	0	NA	NA	2	573598.279330094	5271560.93711859	2016-08-10	0
461	1009	2016	20161009	0	0	1.10554504394531	0	0	0	0	0	0.616016387939453	0	0.604594886302948	0	0	0	0	0.458949506282806	48.3035087585449	122.448997497559	59.8836898803711	109.144500732422	0	63.9899597167969	51.2820510864258	44.535099029541	93.8105010986328	91.8367309570312	90.1537399291992	86.7256622314453	100	92.4717712402344	100	94.4416122436523	100	3045.55395507812	726.223083496094	0	400.249908447266	0	0	NA	NA	2	573839.131702597	5271863.53376791	2016-08-12	0
462	1009	2016	20161009	0	0	0	0	0	0	0	0	0.645350515842438	0	0.760062217712402	0.884955823421478	0	0.250941008329391	0	0.56093829870224	43.610050201416	0	54.1256408691406	23.598819732666	0	15.0564603805542	0	32.4664306640625	94.8371963500977	100	94.0058670043945	98.2300872802734	100	98.8707733154297	100	96.1244277954102	100	3037.1201171875	1260	0	1027.03503417969	0	0	NA	NA	2	573140.573437375	5271368.9214032	2016-07-24	0
463	1009	2016	20161009	0.0293341092765331	0	0.0172741394490004	0	0	0	0	0	0.88002347946167	0	1.53739798069	0	0	0.752823114395142	0	0.458949506282806	57.9837684631348	122.448997497559	57.7532081604004	73.7463226318359	266.666687011719	76.5370101928711	179.487197875977	57.7936401367188	94.3091812133789	87.7550964355469	94.2477111816406	92.9203567504883	80	92.9736480712891	92.3076934814453	94.594596862793	2	2089.25805664062	870	0	1242.01501464844	1	0	0.836563110351562	0.975990176200867	2	573398.254094851	5270242.17038581	2016-04-15	0
464	1009	2016	20161009	0	0	0	0	0	0	0	0	0.205338805913925	0	0.51822417974472	0	0	0.250941008329391	0	0.356960713863373	67.9573669433594	0	70.1330108642578	0	0	37.2229194641113	0	61.0232887268066	92.0211181640625	100	91.8466033935547	100	100	96.48681640625	100	93.2177429199219	100	3886.7080078125	1925.84997558594	0	1618.05395507812	0	0	NA	NA	2	572580.821258182	5271987.8436447	2016-04-29	0
465	1009	2016	20161009	0	0	0.0172741394490004	0	0	0	0	0	0.909357607364655	0	0.932803571224213	0	0	0	0	0.71392148733139	53.7792091369629	0	51.592098236084	23.598819732666	0	58.5529098510742	0	52.0142784118652	94.719856262207	100	95.0250473022461	98.2300872802734	100	94.2283630371094	100	95.0025482177734	2	2352.27490234375	1087.06005859375	0	1068.27001953125	1	0	0.836563110351562	0.975990176200867	2	573319.227567841	5270561.78601009	2016-05-02	0
466	1009	2016	20161009	0.498679995536804	0	3.59302091598511	0	0	0	0	0	0.498679995536804	0	0.673691511154175	0	0	0	0	0.254972010850906	65.2195205688477	27.210880279541	76.3516998291016	29.4985294342041	0	47.6787910461426	0	50.9943885803223	90.4370803833008	97.9591827392578	82.8467788696289	98.2300872802734	100	94.7302398681641	100	93.0137710571289	100	3242.36010742188	849.058288574219	0	240	0	0	NA	NA	2	573964.553021771	5272129.67761512	2016-05-06	0
467	1009	2016	20161009	0.0293341092765331	0	0.0172741394490004	0	0	0	0	0	0.704018771648407	0	1.14009296894073	0	0	0	0	0.356960713863373	54.463680267334	47.6190490722656	53.492259979248	61.9468994140625	266.666687011719	56.8799705505371	102.564102172852	55.5838890075684	94.6905288696289	97.9591827392578	94.7659378051758	93.8053131103516	80	94.4792861938477	92.3076934814453	94.7985687255859	2	2232.3310546875	1171.53698730469	0	912.414428710938	1	0	0.836563110351562	0.975990176200867	2	573490.292437458	5270583.8610113	2016-05-11	0
468	1009	2016	20161009	0	0	0	0	0	0	0	0	0.733352899551392	0	0.880981087684631	0	0	1.12923502922058	0	1.12187695503235	36.6676406860352	0	54.4135398864746	5.8997049331665	0	28.02174949646	0	35.3561096191406	96.4212265014648	100	94.4031829833984	100	100	97.2396469116211	100	96.8383483886719	2	2870.13891601562	1418.90795898438	0	1159.18103027344	1	0	0.836563110351562	0.975990176200867	2	573010.380710827	5271020.33275321	2016-05-16	0
469	1009	2016	20161009	9.59225559234619	0	8.32613563537598	0	0	3.88958597183228	0	8.92401790618896	0.821355223655701	2.04081606864929	0.811884582042694	1.76991200447083	0	1.75658702850342	0	1.32585394382477	77.2465133666992	115.646301269531	75.7758865356445	79.6460189819336	0	101.631103515625	76.9230804443359	85.500602722168	82.8688735961914	89.7959213256836	81.2748336791992	92.9203567504883	100	87.0765380859375	100	83.7327880859375	100	1934.24401855469	450	0	390	0	0	NA	NA	2	574389.953458313	5270895.13800474	2016-05-16	0
470	1009	2016	20161009	0	0	0	0	0	0	0	0	0.205338805913925	0	0.466401785612106	0	0	0.250941008329391	0	0.203977599740028	56.4192810058594	0	56.3137016296387	8.84955787658691	0	60.6440811157227	0	62.5531196594238	93.0184783935547	100	93.4531021118164	100	100	91.9698867797852	100	92.0448837280273	100	3579.94409179688	1574.92895507812	0	1298.69201660156	0	0	NA	NA	2	572908.45684898	5271873.4799872	2016-05-23	0
471	1009	2016	20161009	0	0	0.0172741394490004	0	0	0	0	0	0.821355223655701	0	1.65831696987152	0	0	0.752823114395142	0	1.07088196277618	60.3305015563965	81.6326522827148	63.9143218994141	64.8967514038086	133.333297729492	84.0652465820312	102.564102172852	69.8623123168945	93.8691711425781	93.8775482177734	93.6431198120117	94.6902618408203	100	92.7227096557617	92.3076934814453	93.57470703125	2	2510.15893554688	577.0615234375	0	1640.15197753906	1	0	0.836563110351562	0.975990176200867	2	572905.266372512	5270179.22170477	2016-05-27	0
472	1009	2016	20161009	0.0293341092765331	0	1.9692519903183	0	0	0	0	0	0.440011709928513	0	0.587320804595947	0	0	0	0	0.152983203530312	57.7882118225098	68.0272064208984	68.6359176635742	79.6460189819336	0	62.7352600097656	0	54.9039611816406	92.1971282958984	95.9183731079102	86.9407501220703	92.9203567504883	100	91.9698867797852	100	93.3197326660156	100	3274.94995117188	914.385009765625	0	390	0	0	NA	NA	2	573790.582826846	5272086.39966417	2016-06-03	0
473	1009	2016	20161009	17.717809677124	30.6122493743896	12.333740234375	38.0531005859375	0	36.1355094909668	15.3846101760864	22.5395202636719	1.37870299816132	0	1.38193094730377	0	0	0	0	1.78480398654938	111.176300048828	102.040802001953	94.1440734863281	97.3451309204102	200	120.869903564453	128.205093383789	123.746398925781	65.6790771484375	69.3877563476562	71.1003570556641	58.4070816040039	100	56.5872001647949	84.6153869628906	62.8760795593262	100	1736.11596679688	624.259582519531	0	234.307495117188	0	0	NA	NA	2	574878.802197002	5270816.48181675	2016-06-04	0
474	1009	2016	20161009	0.0293341092765331	0	1.6237690448761	0	0	0	0	0.0509943887591362	1.08536195755005	0	1.29556095600128	0	0	0.376411586999893	0	0.356960713863373	62.0905494689941	129.251693725586	58.7896614074707	94.3952789306641	0	78.6281890869141	102.564102172852	63.912971496582	93.8105010986328	87.7550964355469	92.7966766357422	89.3805313110352	100	91.5934829711914	100	93.4727172851562	2	1867.24401855469	1090.78002929688	0	874.642822265625	1	0	0.836563110351562	0.975990176200867	2	573822.262861034	5270401.29239213	2016-06-15	0
475	1009	2016	20161009	0	0	0.155467301607132	0	0	0	0	0	0.88002347946167	0	0.898255288600922	0	0	0	0	0.254972010850906	48.3035087585449	6.80272102355957	58.5017509460449	11.799409866333	0	23.0029296875	0	43.8551788330078	95.3065414428711	100	93.7985763549805	99.1150436401367	100	98.1179428100586	100	95.9714431762695	2	2418.67700195312	1020	0	751.797912597656	1	0	0.836563110351562	0.975990176200867	2	573493.638395356	5270853.05063776	2016-06-19	0
476	1009	2016	20161009	0	0	0	0	0	0	0	0	0.205338805913925	0	0.466401785612106	0	0	0.125470504164696	0	0.203977599740028	57.9837684631348	0	56.7167587280273	17.6991195678711	0	64.8264312744141	0	65.272819519043	92.8131408691406	100	93.4185562133789	98.2300872802734	100	91.4680023193359	100	91.5859222412109	100	3603.1240234375	1584.32897949219	0	1295.56896972656	0	0	NA	NA	2	572902.446828209	5271908.64216803	2016-06-28	0
477	1009	2016	20161009	0.0293341092765331	0	1.29556095600128	0	0	0	0	0	0.792021095752716	0	0.898255288600922	0	0	0	0	0.254972010850906	54.7570190429688	0	57.6380500793457	11.799409866333	0	49.7699699401855	0	51.1643714904785	94.5731887817383	100	93.0385208129883	99.1150436401367	100	95.1066513061523	100	94.9005584716797	2	2229.90991210938	918.313720703125	0	657.951416015625	1	0	0.836563110351562	0.975990176200867	2	573671.908224775	5270765.97215845	2016-07-08	0
478	1009	2016	20161009	0	0	0	0	0	0	0	0	0.586682319641113	0	0.777336299419403	0	0	0.250941008329391	0	0.152983203530312	48.1079483032227	27.210880279541	53.1467704772949	11.799409866333	0	20.0752792358398	51.2820510864258	35.3561096191406	94.6025238037109	97.9591827392578	94.1095199584961	99.1150436401367	100	98.4943466186523	100	95.6654663085938	100	2862.76098632812	990	0	759.539306640625	0	0	NA	NA	2	573415.763598516	5271355.3301265	2016-07-11	0
479	1009	2016	20161009	0	0	0.138193100690842	0	0	0	0	0	0.909357607364655	0	0.880981087684631	0	0	0	0	0.305966287851334	49.476879119873	0	57.695629119873	11.799409866333	0	28.8582191467285	0	44.8750610351562	95.1305389404297	100	93.9540481567383	99.1150436401367	100	97.490592956543	100	95.8694534301758	2	2397.18603515625	1034.4560546875	0	766.616027832031	1	0	0.836563110351562	0.975990176200867	2	573508.640046968	5270843.5212097	2016-07-13	0
480	1009	2016	20161009	0.0586682297289371	0	1.86560702323914	0	0	0	0	0	0.704018771648407	0	0.811884582042694	0	0	0.125470504164696	0	0.815910220146179	57.9837684631348	0	58.9623985290527	8.84955787658691	0	19.2388095855713	0	42.4953308105469	93.8985137939453	100	92.2093734741211	99.1150436401367	100	98.3688812255859	100	95.9204483032227	2	2400	724.982788085938	0	456.946411132812	1	0	0.836563110351562	0.975990176200867	2	573742.666314685	5271026.27431101	2016-07-21	0
481	1009	2016	20161009	4.54678821563721	0	5.40680599212646	0	0	0	0	1.93778705596924	0.968025803565979	0	0.794610381126404	0.884955823421478	0	2.13299894332886	0	1.32585394382477	69.130729675293	34.0136108398438	82.5703887939453	47.197639465332	0	38.0593910217285	0	46.0649299621582	84.5409164428711	97.9591827392578	79.7201614379883	96.4601669311523	100	96.3613586425781	100	92.6568069458008	100	2656.31298828125	247.386306762695	0	84.8528137207031	0	0	NA	NA	2	574352.196663649	5271652.48507799	2016-06-06	0
482	1009	2016	20161009	0	0	0.241837993264198	0	0	0	0	0	0.0880023464560509	0	0.276386290788651	0	0	0	0	0	57.8859901428223	170.067993164062	58.847240447998	174.041305541992	333.333312988281	122.961097717285	256.410186767578	74.2818298339844	92.6664733886719	79.5918426513672	92.2957305908203	76.9911499023438	40	82.5596008300781	61.538459777832	90.1070938110352	100	3596.6240234375	1356.65002441406	0	878.236877441406	0	0	NA	NA	1	573279.196937746	5272185.74056937	2016-06-08	0
483	1009	2016	20161009	7.68553781509399	0	7.09967184066772	0	0	0	0	5.25242185592651	0.821355223655701	0	0.760062217712402	1.76991200447083	0	1.88205802440643	0	1.22386503219604	69.424072265625	20.4081592559814	70.8815536499023	61.9468994140625	0	92.0117111206055	0	78.8713226318359	86.3009567260742	100	84.0905227661133	94.6902618408203	100	91.7189483642578	100	87.6593627929688	100	2012.46105957031	436.806610107422	0	323.109893798828	0	0	NA	NA	2	574274.229159767	5270919.57715062	2016-06-13	0
484	1009	2016	20161009	0	0	0	0	0	0	0	0	0.14667059481144	0	0.604594886302948	0	0	0.125470504164696	0	0.203977599740028	47.0323600769043	47.6190490722656	45.3734092712402	61.9468994140625	0	66.917610168457	0	55.5838890075684	94.0745086669922	95.9183731079102	94.7659378051758	92.9203567504883	100	90.3387680053711	100	92.9627838134766	100	3180.56591796875	1120.89196777344	0	930.483825683594	0	0	NA	NA	2	573310.497869308	5271700.97413877	2016-04-18	0
485	1009	2016	20161009	0	0	0	0	0	0	0	0	0.205338805913925	0	0.570046722888947	0	0	0.250941008329391	0	0.356960713863373	66.9795608520508	0	71.5149383544922	0	0	35.5499801635742	0	59.6634407043457	92.1677932739258	100	91.5874862670898	100	100	96.8632431030273	100	93.6257019042969	100	3906.9169921875	1954.38000488281	0	1647.5439453125	0	0	NA	NA	2	572545.630146224	5271990.42184926	2016-04-20	0
486	1009	2016	20161009	0	0	0.690965712070465	0	0	0	0	0	0.762687027454376	0	0.742788016796112	0	0	0.125470504164696	0	0.254972010850906	53.6814308166504	0	54.7014503479004	14.7492599487305	0	15.4746999740601	0	35.1861305236816	94.0745086669922	100	93.3840026855469	99.1150436401367	100	98.8707733154297	100	95.9204483032227	100	2706.32592773438	810.555419921875	0	573.149169921875	0	0	NA	NA	2	573582.246665132	5271320.60321777	2016-04-22	0
487	1009	2016	20161009	0	0	0	0	0	0	0	0	0.205338805913925	0	0.241837993264198	0	0	0	0	0.101988799870014	73.1397171020508	0	71.5149383544922	0	0	65.6629028320312	0	78.8713226318359	91.1704330444336	100	91.6565933227539	100	100	92.4717712402344	100	90.0560913085938	100	3945.0849609375	1879.49499511719	0	1474.89001464844	0	0	NA	NA	2	572694.070820902	5272187.22232265	2016-06-16	0
488	1009	2016	20161009	0	0	1.43375396728516	0	0	0	0	0	0.498679995536804	0	0.570046722888947	0	0	0	0	0.101988799870014	52.8991889953613	122.448997497559	65.9872207641602	115.044296264648	66.6666564941406	64.408203125	102.564102172852	51.6743202209473	92.9304809570312	87.7550964355469	88.0808410644531	85.8407135009766	100	91.8444137573242	92.3076934814453	93.7276916503906	100	3220.63598632812	870	0	390	0	0	NA	NA	2	573815.390592327	5272041.99144091	2016-06-22	0
489	1009	2016	20161009	0	0	1.22646403312683	0	0	0	0	0	0.792021095752716	0	0.915529370307922	0	0	0.125470504164696	0	0.56093829870224	52.5080718994141	0	59.250301361084	11.799409866333	0	24.6758708953857	0	45.8949508666992	94.6611862182617	100	92.7103118896484	99.1150436401367	100	98.1179428100586	100	95.6144790649414	2	2385.330078125	845.340087890625	0	577.0615234375	1	0	0.836563110351562	0.975990176200867	2	573645.158170285	5270947.20390086	2016-06-26	0
490	1009	2016	20161009	0	0	0	0	0	0	0	0	1.46670603752136	4.0816330909729	1.24373805522919	2.65486693382263	0	0.501882076263428	0	0.96889340877533	48.6946296691895	54.4217681884766	66.5630187988281	38.3480796813965	0	42.659969329834	0	43.8551788330078	95.5118789672852	95.9183731079102	93.1421737670898	96.4601669311523	100	96.48681640625	100	96.1244277954102	100	3818.49389648438	2002.82299804688	0	1968.60400390625	0	0	NA	NA	2	572222.462963824	5271529.54656778	2016-07-02	0
491	1009	2016	20161009	3.6667640209198	0	5.06132316589355	0	0	0	0	1.47883701324463	0.792021095752716	0	0.656417429447174	0.884955823421478	0	2.13299894332886	0	1.27486002445221	60.0371589660645	0	69.3268814086914	11.799409866333	0	34.2952690124512	0	54.3940200805664	90.7890930175781	100	85.7488327026367	99.1150436401367	100	96.8632431030273	100	93.8806762695312	2	2388.15795898438	313.209197998047	0	60	1	0	NA	NA	2	574113.738787507	5271248.61318731	2016-07-03	0
492	1009	2016	20161009	0	0	0.293660402297974	0	0	0	0	0	0.498679995536804	0	0.535498380661011	0	0	0	0	0.0509943887591362	50.7480201721191	156.462600708008	53.3195190429688	129.793502807617	266.666687011719	82.8105392456055	230.769195556641	54.9039611816406	93.8105010986328	73.4693908691406	92.7448577880859	83.1858367919922	60	88.5821762084961	53.8461494445801	93.0647735595703	100	3181.97998046875	906.973022460938	0	553.172729492188	0	0	NA	NA	2	573645.839039491	5271919.54124214	2016-07-05	0
493	1009	2016	20161009	0.381343513727188	0	2.19381594657898	0	0	0	0	0	0.821355223655701	0	0.656417429447174	0	0	0.250941008329391	0	0.764915883541107	48.1079483032227	81.6326522827148	65.4114227294922	64.8967514038086	133.333297729492	41.4052696228027	102.564102172852	42.6653099060059	93.83984375	93.8775482177734	88.5472412109375	94.6902618408203	100	95.4830627441406	92.3076934814453	94.7985687255859	100	2858.19897460938	540.832702636719	0	349.857086181641	0	0	NA	NA	2	573941.920305469	5271699.82940332	2016-07-12	0
494	1009	2016	20161009	0	0	0	0	0	0	0	0	0.85068941116333	0	0.898255288600922	0	0	0.752823114395142	0	1.27486002445221	53.8769912719727	108.84349822998	53.5498390197754	123.893798828125	133.333297729492	60.2258491516113	102.564102172852	61.7032089233398	94.8665313720703	93.8775482177734	94.7659378051758	87.6106185913086	100	94.2283630371094	92.3076934814453	94.2376327514648	2	2582.7890625	853.287780761719	0	1431.22302246094	1	0	0.836563110351562	0.975990176200867	2	572970.526890682	5270437.22267713	2016-07-18	0
495	1009	2016	20161009	0	0	0.120918996632099	0	0	0	0	0	0.85068941116333	0	0.84643292427063	0	0	0.125470504164696	0	0.203977599740028	52.8991889953613	27.210880279541	56.947078704834	11.799409866333	0	10.8741102218628	0	32.9763717651367	94.2798461914062	97.9591827392578	93.7985763549805	99.1150436401367	100	99.121696472168	100	97.0423278808594	2	2616.19897460938	960.468627929688	0	700.357116699219	1	0	0.836563110351562	0.975990176200867	2	573470.435791304	5271102.67501828	2016-07-19	0
496	1009	2016	20161009	0	0	0	0	0	0	0	0	1.37870299816132	0	1.12281894683838	0	0	2.50940990447998	0	1.68281495571136	44.0011711120605	0	55.9106407165527	5.8997049331665	0	37.6411590576172	0	41.1354789733887	96.0692291259766	100	94.3859024047852	100	100	96.2358932495117	100	96.3284072875977	2	3324.04907226562	1524.10595703125	0	1654.35803222656	1	0	0.836563110351562	0.975990176200867	2	572524.037662899	5271100.34160138	2016-07-26	0
497	1009	2016	20161009	2.90407800674438	0	6.27051305770874	0	0	0	0	0.458949506282806	1.02669405937195	0	0.84643292427063	0	0	0.501882076263428	0	1.1728709936142	73.2375106811523	13.6054401397705	91.3226165771484	11.799409866333	0	36.8046798706055	0	55.2439193725586	83.0448837280273	100	76.7835464477539	99.1150436401367	100	96.6122970581055	100	89.2401809692383	100	2860.0869140625	480	0	123.693199157715	0	0	NA	NA	2	574438.907655885	5271893.86560459	2016-07-28	0
498	1009	2016	20161009	0	0	0	0	0	0	0	0	0.909357607364655	0	0.725513875484467	0	0	0.627352595329285	0	0.815910220146179	47.2279205322266	34.0136108398438	50.2101707458496	64.8967514038086	0	51.4429092407227	0	44.195140838623	95.5998764038086	95.9183731079102	95.0595932006836	93.8053131103516	100	95.1066513061523	100	95.8184585571289	2	2592.00708007812	1120.89196777344	0	1180.71997070312	1	0	0.836563110351562	0.975990176200867	2	573114.793673485	5270672.4795012	2016-07-31	0
499	1009	2016	20161009	7.94954490661621	0	7.72154092788696	0	0	0	0	4.74247789382935	0.821355223655701	2.04081606864929	1.27828598022461	2.65486693382263	0	0.752823114395142	0	0.71392148733139	70.6952209472656	142.85710144043	72.7817230224609	206.489700317383	0	116.687599182129	51.2820510864258	80.9111022949219	85.9196166992188	93.8775482177734	84.4014511108398	83.1858367919922	100	87.7038879394531	100	87.8123397827148	100	1719.18603515625	722.495727539062	0	626.418395996094	0	0	NA	NA	2	574339.526069706	5270625.9439776	2016-08-02	0
500	1009	2016	20161009	11.1469602584839	0	9.82898616790771	0	0	9.0338773727417	0	12.6976003646851	1.11469602584839	0	0.898255288600922	0	0	1.38017594814301	0	1.27486002445221	85.8511810302734	129.251693725586	79.0579833984375	115.044296264648	66.6666564941406	107.068199157715	102.564102172852	96.2094192504883	79.4367828369141	89.7959213256836	78.9600982666016	90.2654876708984	100	82.1831893920898	92.3076934814453	79.1942901611328	100	1832.94799804688	510	0	450	0	0	NA	NA	2	574513.918208944	5270833.39655748	2016-08-05	0
501	1009	2016	20161009	0	0	0	0	0	0	0	0	0.293341189622879	0	0.777336299419403	0	0	0.250941008329391	0	0.203977599740028	43.610050201416	27.210880279541	51.3617782592773	26.5486698150635	0	37.6411590576172	0	48.2746887207031	94.9838562011719	97.9591827392578	94.2304382324219	98.2300872802734	100	95.1066513061523	100	93.9826583862305	100	3024.05297851562	1030.96997070312	0	835.703308105469	0	0	NA	NA	2	573368.702597851	5271538.91739921	2016-08-08	0
502	1009	2016	20161009	4.63478994369507	0	7.46242904663086	0	0	0.250941008329391	0	0.56093829870224	1.23203301429749	0	1.00189995765686	0	0	0.878293573856354	0	1.37684905529022	93.5758285522461	13.6054401397705	97.1958312988281	56.0471992492676	0	71.0999603271484	0	85.3306121826172	75.1540069580078	100	74.1924362182617	93.8053131103516	100	80.9284820556641	100	79.0413131713867	100	2885.30810546875	607.453674316406	0	403.608703613281	0	0	NA	NA	2	574730.347641948	5271954.30731045	2016-08-10	0
503	1009	2016	20161009	0	0	0.967351913452148	0	0	0	0	0	0.762687027454376	0	0.811884582042694	0	0	0.125470504164696	0	0.458949506282806	54.0725517272949	0	56.2561187744141	2.94985198974609	0	12.9652900695801	0	31.7865009307861	94.0745086669922	100	93.0385208129883	100	100	98.9962387084961	100	96.9913330078125	2	2616.02807617188	789.176818847656	0	540	1	0	0.836563110351562	0.975990176200867	2	573609.926085044	5271231.75245115	2016-08-12	0
504	1009	2016	20161009	0	0	1.65831696987152	0	0	0	0	0	0.704018771648407	0	0.777336299419403	0	0	0.125470504164696	0	0.866904616355896	56.1259384155273	0	57.9259490966797	2.94985198974609	0	14.2199897766113	0	40.9654884338379	93.9278411865234	100	92.3821029663086	100	100	98.8707733154297	100	96.3284072875977	2	2490.18090820312	721.248901367188	0	458.911712646484	1	0	0.836563110351562	0.975990176200867	2	573716.252901042	5271128.77492872	2016-07-24	0
505	1009	2016	20161009	0	0	0	0	0	0	0	0	1.29070103168488	0	1.46830201148987	0.884955823421478	0	2.25846910476685	0	1.22386503219604	64.2417068481445	6.80272102355957	63.2809295654297	38.3480796813965	0	64.8264312744141	0	49.4645614624023	93.9571685791016	100	93.7640380859375	97.3451309204102	100	93.7264709472656	100	95.4615020751953	2	2913.86401367188	942.019104003906	0	1678.39196777344	1	0	0.836563110351562	0.975990176200867	2	572630.802445777	5270541.45634722	2016-04-15	0
506	1009	2016	20161009	0.0586682297289371	0	1.39920496940613	0	0	0	0	0	0.586682319641113	0	0.621869087219238	0	0	0.125470504164696	0	0.764915883541107	42.5344696044922	6.80272102355957	57.983528137207	11.799409866333	0	44.751148223877	0	47.9347305297852	95.1598663330078	100	91.5529479980469	99.1150436401367	100	95.1066513061523	100	94.1356430053711	100	2846.84008789062	635.688598632812	0	509.116912841797	0	0	NA	NA	2	573787.710252717	5271620.10915987	2016-04-29	0
507	1009	2016	20161009	0	0	0	0	0	0	0	0	0.26400700211525	0	0.708239793777466	0	0	0.250941008329391	0	0.203977599740028	45.0767593383789	6.80272102355957	49.1737213134766	20.6489696502686	0	46.4240913391113	0	50.4844512939453	94.4851837158203	100	94.4550018310547	98.2300872802734	100	93.851936340332	100	93.57470703125	100	3126.05200195312	1129.68994140625	0	941.541320800781	0	0	NA	NA	2	573295.118828539	5271605.89796706	2016-05-02	0
508	1009	2016	20161009	0	0	0	0	0	0	0	0	1.5547080039978	6.12244892120361	1.26101195812225	2.65486693382263	0	0.501882076263428	7.69230699539185	1.01988804340363	51.2369194030762	81.6326522827148	66.6206130981445	44.2477912902832	66.6666564941406	41.8235092163086	76.9230804443359	47.2547988891602	95.2185363769531	91.8367309570312	93.1076202392578	96.4601669311523	100	96.48681640625	92.3076934814453	95.7164688110352	100	3865.34594726562	2020.71801757812	0	2028.05297851562	0	0	NA	NA	2	572141.115734953	5271523.29081956	2016-05-06	0
509	1009	2016	20161009	10.677619934082	0	9.43168067932129	0	0	7.15181922912598	0	11.5757303237915	1.11469602584839	0	0.84643292427063	0	0	1.38017594814301	0	1.22386503219604	83.7977905273438	136.054397583008	77.6760635375977	120.944000244141	66.6666564941406	109.577598571777	153.846206665039	93.9996566772461	80.3168106079102	91.8367309570312	79.7028884887695	91.1504364013672	100	83.3124237060547	92.3076934814453	80.4181518554688	100	1843.96301269531	510	0	450	0	0	NA	NA	2	574485.716640717	5270824.62169826	2016-05-11	0
510	1009	2016	20161009	0.293341189622879	0	2.57384705543518	0	0	0	0	0	0.176004692912102	0	0.50095009803772	0	0	0	0	0.0509943887591362	63.7528114318848	40.8163299560547	72.1483306884766	67.8466110229492	0	63.9899597167969	0	61.1932716369629	90.8477630615234	97.9591827392578	86.7334594726562	93.8053131103516	100	90.8406524658203	100	92.1978607177734	100	3421.84204101562	1064.04895019531	0	458.911712646484	0	0	NA	NA	2	573706.591771301	5272201.05584865	2016-05-16	0
511	1009	2016	20161009	13.0243501663208	42.8571395874023	10.6754198074341	30.0884990692139	100	21.9573402404785	76.9230804443359	15.6552801132202	1.34936904907227	0	1.10554504394531	0	0	2.63488101959229	0	1.52983200550079	102.082702636719	231.292495727539	94.0289077758789	159.292007446289	266.666687011719	97.8669967651367	358.974395751953	93.3197326660156	70.1085433959961	40.8163299560547	73.1214370727539	60.1769905090332	0	70.3889617919922	15.3846101760864	71.6471176147461	100	2118.34790039062	258.069793701172	0	90	0	0	NA	NA	4	574738.554022026	5271181.43971111	2016-05-16	0
512	1009	2016	20161009	0	0	0	0	0	0	0	0	0.205338805913925	0	0.449127614498138	0	0	0.125470504164696	0	0.203977599740028	58.9615707397461	20.4081592559814	57.1774101257324	26.5486698150635	0	69.4270172119141	0	66.6326675415039	92.7544708251953	100	93.4531021118164	96.4601669311523	100	90.9661331176758	100	91.1779708862305	100	3626.40307617188	1594.23999023438	0	1293.13598632812	0	0	NA	NA	2	572903.244176545	5271936.95686498	2016-05-23	0
513	1009	2016	20161009	9.85626316070557	0	9.4835033416748	0	0	6.39899587631226	0	11.422739982605	1.43737196922302	4.0816330909729	1.29556095600128	4.42477893829346	0	1.5056459903717	0	1.47883701324463	101.202697753906	54.4217681884766	95.9866409301758	41.2979393005371	0	95.3575897216797	25.6410293579102	97.7392501831055	69.9031982421875	95.9183731079102	72.3786468505859	95.5752182006836	100	75.1568374633789	100	67.4145812988281	100	2508.00708007812	416.773284912109	0	268.328186035156	0	0	NA	NA	2	574870.889459734	5271613.67537954	2016-05-27	0
514	1009	2016	20161009	12.0269899368286	12.2448997497559	10.1226501464844	14.1592903137207	0	17.0639896392822	0	14.4824104309082	1.20269894599915	0	1.05372297763824	0	0	2.76035094261169	0	1.37684905529022	94.8469772338867	129.251693725586	92.1287536621094	117.994102478027	133.333297729492	92.0117111206055	282.051300048828	87.3703918457031	73.4232864379883	77.5510177612305	74.5724563598633	76.9911499023438	100	76.4115371704102	84.6153869628906	75.7266693115234	100	2110.26098632812	216.333099365234	0	120	0	0	NA	NA	2	574649.023573919	5271147.67719065	2016-06-03	0
515	1009	2016	20161009	0	0	0.535498380661011	0	0	0	0	0	0.557348191738129	0	0.552772521972656	0	0	0	0	0.0509943887591362	51.2369194030762	190.476196289062	57.6380500793457	123.893798828125	333.333312988281	78.6281890869141	333.333312988281	51.6743202209473	93.3998336791992	71.4285736083984	91.5529479980469	83.1858367919922	20	89.3350067138672	38.461540222168	93.57470703125	100	3180.14208984375	876.184875488281	0	488.364593505859	0	0	NA	NA	1	573704.313277951	5271951.46307737	2016-06-04	0
516	1009	2016	20161009	6.27750110626221	0	7.28968715667725	0	0	0	0	3.41662406921387	1.14402997493744	0	1.01917397975922	0	0	1.63111698627472	0	1.47883701324463	80.1799163818359	0	92.3014907836914	5.8997049331665	0	35.9682197570801	0	79.7212295532227	76.738037109375	100	75.3498001098633	100	100	92.9736480712891	100	81.0810775756836	100	2700.8330078125	371.079498291016	0	169.705596923828	0	0	NA	NA	2	574624.566815684	5271765.36220973	2016-06-15	0
517	1009	2016	20161009	0	0	0.0172741394490004	0	0	0	0	0	1.11469602584839	2.04081606864929	1.50285005569458	0.884955823421478	0	0.752823114395142	7.69230699539185	1.27486002445221	65.8061981201172	122.448997497559	65.0659332275391	97.3451309204102	333.333312988281	56.4617309570312	230.769195556641	70.0323028564453	93.5171585083008	89.7959213256836	93.6258392333984	92.035400390625	80	95.1066513061523	84.6153869628906	93.4217224121094	2	2750.36401367188	752.396179199219	0	1682.40905761719	1	0	0.836563110351562	0.975990176200867	2	572709.105090689	5270354.16570396	2016-06-19	0
518	1009	2016	20161009	5.54414796829224	0	5.83865976333618	0	0	0	0	3.67159605026245	0.792021095752716	6.12244892120361	0.708239793777466	5.30973386764526	0	2.13299894332886	0	1.37684905529022	63.0683517456055	88.4353713989258	73.9333190917969	58.9970512390137	0	43.914680480957	0	57.7936401367188	88.6183624267578	93.8775482177734	83.088623046875	94.6902618408203	100	96.1104125976562	100	91.5349273681641	100	2336.34301757812	201.24609375	0	30	0	0	NA	NA	2	574223.610872134	5271246.60067883	2016-06-28	0
519	1009	2016	20161009	0	0	0	0	0	0	0	0	1.52537405490875	0	1.26101195812225	0	0	1.00376403331757	0	1.93778705596924	46.7390289306641	0	61.1504592895508	2.94985198974609	0	36.3864517211914	0	49.1245994567871	95.8932266235352	100	94.0058670043945	100	100	96.8632431030273	100	95.5634918212891	100	3600	1747.22595214844	0	1860.24194335938	0	0	NA	NA	2	572291.495803004	5271268.59047209	2016-07-08	0
520	1009	2016	20161009	0	0	0	0	0	0	0	0	1.29070103168488	2.04081606864929	1.55467295646667	0.884955823421478	0	2.25846910476685	0	1.07088196277618	64.3394927978516	74.8299331665039	64.2598037719727	67.8466110229492	0	66.917610168457	0	56.0938301086426	93.8105010986328	95.9183731079102	93.6431198120117	94.6902618408203	100	93.4755325317383	100	94.8495635986328	2	2858.82788085938	878.236877441406	0	1677.05102539062	1	0	0.836563110351562	0.975990176200867	2	572648.279418991	5270458.3923574	2016-07-11	0
521	1009	2016	20161009	0	0	0.708239793777466	0	0	0	0	0	0.586682319641113	0	0.725513875484467	0	0	0.125470504164696	0	0.356960713863373	42.3389091491699	0	55.622730255127	0	0	36.3864517211914	0	45.8949508666992	95.1892013549805	100	93.0385208129883	100	100	95.4830627441406	100	94.5436019897461	100	2846.2080078125	759.539306640625	0	577.0615234375	0	0	NA	NA	2	573656.341922743	5271516.82791029	2016-07-13	0
522	1009	2016	20161009	0	0	0	0	0	0	0	0	1.056028008461	0	1.10554504394531	0	0	1.88205802440643	0	1.07088196277618	52.3125114440918	6.80272102355957	55.7954788208008	58.9970512390137	0	61.4805488586426	0	42.6653099060059	95.2478713989258	100	94.679573059082	95.5752182006836	100	93.9774169921875	100	96.0224380493164	2	2795.80102539062	1050.42797851562	0	1437.81103515625	1	0	0.836563110351562	0.975990176200867	2	572839.171629626	5270642.74951344	2016-07-21	0
523	1009	2016	20161009	7.65620422363281	0	7.13422012329102	0	0	0	0	5.09943914413452	0.821355223655701	0	0.760062217712402	0.884955823421478	0	1.63111698627472	0	1.1728709936142	69.0329513549805	47.6190490722656	70.2481689453125	73.7463226318359	0	94.9393463134766	0	78.5313568115234	86.3302993774414	95.9183731079102	84.3669128417969	93.8053131103516	100	91.0915908813477	100	87.8633270263672	100	1985.67395019531	465.725311279297	0	351.140991210938	0	0	NA	NA	2	574274.551736297	5270903.28774886	2016-06-06	0
524	1009	2016	20161009	0	0	0	0	0	0	0	0	0.14667059481144	0	0.328208714723587	0	0	0	0	0.203977599740028	53.2903099060059	27.210880279541	50.3253288269043	85.5457229614258	0	85.7381820678711	0	67.9925231933594	93.3998336791992	97.9591827392578	94.0922470092773	92.035400390625	100	88.2057723999023	100	90.9229965209961	100	3474.04711914062	1387.15502929688	0	1086.64599609375	0	0	NA	NA	2	573098.95151703	5271908.24442374	2016-06-08	0
525	1009	2016	20161009	7.56820201873779	0	7.63516998291016	0	0	0	0	3.46761798858643	0.821355223655701	0	1.52012395858765	1.76991200447083	0	0.752823114395142	0	0.662927091121674	71.0863418579102	149.659896850586	74.5091171264648	206.489700317383	0	116.687599182129	0	79.0413131713867	86.3889694213867	91.8367309570312	84.4878234863281	80.5309829711914	100	87.8293609619141	100	89.1891937255859	100	1667.09301757812	782.304321289062	0	684.105224609375	0	0	NA	NA	2	574344.600213588	5270572.33596462	2016-06-13	0
526	1009	2016	20161009	0	0	0	0	0	0	0	0	1.02669405937195	0	0.967351913452148	0	0	2.38393998146057	0	1.27486002445221	38.8188095092773	0	52.1103210449219	0	0	33.0405693054199	0	31.4465408325195	96.3919067382812	100	94.6104736328125	100	100	96.8632431030273	100	97.0933227539062	2	3176.74389648438	1531.17602539062	0	1442.81005859375	1	0	0.836563110351562	0.975990176200867	2	572717.597818951	5271116.97521515	2016-04-18	0
527	1009	2016	20161009	0	0	0	0	0	0	0	0	1.29070103168488	0	1.12281894683838	0.884955823421478	0	0.627352595329285	0	1.47883701324463	45.0767593383789	6.80272102355957	60.7473907470703	23.598819732666	0	29.6946907043457	0	37.9058303833008	95.7758865356445	100	93.7640380859375	98.2300872802734	100	97.6160583496094	100	96.6343688964844	100	3622.18188476562	1871.09594726562	0	1779.12902832031	0	0	NA	NA	2	572397.032536992	5271417.65203835	2016-04-20	0
528	1009	2016	20161009	0	0	0	0	0	0	0	0	0.528014123439789	0	0.587320804595947	0.884955823421478	0	0.501882076263428	0	0.356960713863373	56.8104095458984	27.210880279541	57.5804710388184	32.4483795166016	66.6666564941406	28.4399795532227	102.564102172852	47.9347305297852	93.1944885253906	97.9591827392578	93.4703826904297	98.2300872802734	100	97.365119934082	92.3076934814453	94.2886276245117	100	3545.71606445312	1653.27001953125	0	1441.56201171875	0	0	NA	NA	2	572778.729417097	5271738.33336269	2016-04-22	0
529	1009	2016	20161009	13.2590198516846	30.6122493743896	10.6408700942993	29.203540802002	0	22.7101593017578	23.0769195556641	15.4512996673584	1.32003498077393	0	1.20919001102448	0.884955823421478	0	2.63488101959229	0	1.52983200550079	98.4648513793945	176.870697021484	96.4472885131836	153.392303466797	400	93.2664184570312	282.051300048828	100.289001464844	69.2578506469727	59.1836700439453	72.4477462768555	61.9468994140625	80	67.8795471191406	61.538459777832	68.2814865112305	100	2194.92602539062	276.586303710938	0	0	0	0	NA	NA	2	574805.669355954	5271287.38997357	2016-06-16	0
530	1009	2016	20161009	1.84804904460907	0	5.3895320892334	0	0	0.125470504164696	0	0.0509943887591362	1.11469602584839	0	1.84833300113678	0	0	0.501882076263428	0	0.356960713863373	65.8061981201172	149.659896850586	71.3997802734375	168.1416015625	66.6666564941406	103.304100036621	76.9230804443359	69.1823883056641	91.9917831420898	85.7142868041992	88.0290222167969	77.876106262207	100	89.0840682983398	92.3076934814453	93.0137710571289	2	1621.11096191406	989.545288085938	0	840	1	0	0.836563110351562	0.975990176200867	2	574172.736983965	5270371.74233172	2016-06-22	0
531	1009	2016	20161009	0	0	0	0	0	0	0	0	0.792021095752716	0	0.84643292427063	0	0	1.00376403331757	0	1.07088196277618	39.3077201843262	0	51.9375801086426	0	0	20.4935207366943	0	27.8769302368164	96.0985565185547	100	94.6622924804688	100	100	98.2434234619141	100	97.4502792358398	2	2952.3720703125	1430.28002929688	0	1176.13793945312	1	0	0.836563110351562	0.975990176200867	2	572992.355690583	5271090.69257437	2016-06-26	0
532	1009	2016	20161009	0.0293341092765331	0	0.103644803166389	0	0	0	0	0	0.674684584140778	0	1.24373805522919	0	0	0	0	0.40795511007309	57.201530456543	142.85710144043	55.1045112609863	115.044296264648	200	50.1882095336914	153.846206665039	58.3035888671875	94.3091812133789	85.7142868041992	94.5759201049805	88.4955673217773	80	95.2321166992188	84.6153869628906	94.0336532592773	2	2125.13500976562	1145.51293945312	0	894.986022949219	1	0	0.836563110351562	0.975990176200867	2	573594.845470933	5270533.40802376	2016-07-02	0
533	1009	2016	20161009	0.14667059481144	0	1.00189995765686	0	0	0	0	0	0.0586682297289371	0	0.276386290788651	0	0	0	0	0	68.935173034668	20.4081592559814	67.7146301269531	73.7463226318359	0	115.432899475098	0	74.4518127441406	91.053092956543	100	89.8082580566406	92.9203567504883	100	83.8143005371094	100	90.2090835571289	100	3721.08911132812	1422.708984375	0	810	0	0	NA	NA	2	573352.24781171	5272361.47638218	2016-07-03	0
534	1009	2016	20161009	0	0	0.224563807249069	0	0	0	0	0	0.645350515842438	0	0.725513875484467	0	0	0.125470504164696	0	0.203977599740028	46.4456787109375	27.210880279541	53.492259979248	14.7492599487305	0	20.911750793457	51.2820510864258	40.2855682373047	94.8371963500977	97.9591827392578	93.8158569335938	99.1150436401367	100	97.9924697875977	100	95.0535430908203	100	2838.76708984375	870.51708984375	0	655.209899902344	0	0	NA	NA	2	573540.018734101	5271433.10660606	2016-07-05	0
535	1009	2016	20161009	0	0	0	0	0	0	0	0	1.34936904907227	0	1.19191598892212	0	0	0.627352595329285	0	1.58082604408264	45.6634407043457	0	61.4383583068848	17.6991195678711	0	33.8770408630371	0	40.4555511474609	95.7465515136719	100	93.6776733398438	99.1150436401367	100	97.365119934082	100	96.3284072875977	100	3645.34008789062	1877.57800292969	0	1808.97802734375	0	0	NA	NA	2	572350.953219871	5271429.11475417	2016-07-12	0
536	1009	2016	20161009	0	0	0	0	0	0	0	0	1.46670603752136	0	1.22646403312683	0	0	2.38393998146057	0	1.78480398654938	46.0545616149902	0	57.2925682067871	2.94985198974609	0	37.2229194641113	0	44.0251617431641	95.8052215576172	100	94.4377288818359	100	100	96.2358932495117	100	96.0224380493164	2	3313.06494140625	1470.91796875	0	1689.61499023438	1	0	0.836563110351562	0.975990176200867	2	572488.374125074	5271046.82079878	2016-07-18	0
537	1009	2016	20161009	0	0	0	0	0	0	0	0	1.02669405937195	0	1.01917397975922	0	0	1.63111698627472	0	1.07088196277618	49.2813110351562	61.2244911193848	54.6438598632812	76.6961669921875	0	58.5529098510742	0	45.0450401306152	95.5412063598633	95.9183731079102	94.7659378051758	92.035400390625	100	94.2283630371094	100	95.8184585571289	2	2745.77905273438	1053.84997558594	0	1382.93200683594	1	0	0.836563110351562	0.975990176200867	2	572914.713960245	5270650.05128843	2016-07-19	0
538	1009	2016	20161009	0	0	0	0	0	0	0	0	0.381343513727188	0	0.552772521972656	0	0	0.501882076263428	0	0.356960713863373	59.8415908813477	27.210880279541	58.6169204711914	20.6489696502686	0	35.5499801635742	0	50.9943885803223	92.8718109130859	97.9591827392578	93.2803573608398	99.1150436401367	100	96.6122970581055	100	93.7786865234375	100	3590.11108398438	1666.28295898438	0	1430.28002929688	0	0	NA	NA	2	572791.56229541	5271774.98080429	2016-07-26	0
539	1009	2016	20161009	10.5309495925903	0	9.70806694030762	0	0	10.0376396179199	0	12.1366701126099	1.32003498077393	12.2448997497559	1.26101195812225	5.30973386764526	20	1.88205802440643	30.769229888916	1.37684905529022	98.6604080200195	108.84349822998	96.7351837158203	47.197639465332	333.333312988281	89.5022964477539	307.692291259766	92.8097915649414	70.3432083129883	87.7550964355469	72.3786468505859	94.6902618408203	80	76.2860717773438	69.2307662963867	68.2304916381836	100	2426.85009765625	323.109893798828	0	169.705596923828	0	0	NA	NA	2	574808.325699726	5271522.81363181	2016-07-28	0
540	1009	2016	20161009	0.14667059481144	0	2.40110611915588	0	0	0	0	0	0.821355223655701	0	0.690965712070465	0	0	0	0	0.71392148733139	51.1391410827637	156.462600708008	71.5149383544922	94.3952789306641	133.333297729492	43.0782089233398	179.487197875977	45.385009765625	93.1064834594727	85.7142868041992	86.1979598999023	92.035400390625	100	95.4830627441406	92.3076934814453	94.4416122436523	100	2982.09692382812	615.548522949219	0	256.320098876953	0	0	NA	NA	2	573969.874537008	5271857.62382271	2016-07-31	0
541	1009	2016	20161009	15.4590797424316	10.2040796279907	11.1418199539185	17.6991195678711	0	27.2271003723145	0	18.6639499664307	1.46670603752136	0	1.36465704441071	0	0	1.00376403331757	0	1.83579802513123	105.504997253418	170.067993164062	101.51439666748	165.191696166992	66.6666564941406	117.524002075195	102.564102172852	116.94709777832	64.1830368041992	77.5510177612305	69.5456924438477	65.4867172241211	100	50.9410285949707	92.3076934814453	59.4594612121582	100	2227.28491210938	480	0	169.705596923828	0	0	NA	NA	2	575000.083691355	5271329.75160941	2016-08-02	0
542	1009	2016	20161009	0.14667059481144	0	1.12281894683838	0	0	0	0	0	0.0586682297289371	0	0.397305190563202	0	0	0	0	0	62.6772308349609	61.2244911193848	66.4478607177734	88.4955673217773	0	106.23169708252	0	71.5621337890625	91.727783203125	95.9183731079102	89.8427963256836	92.9203567504883	100	84.6925964355469	100	90.5660400390625	100	3584.21508789062	1273.4990234375	0	690.651916503906	0	0	NA	NA	2	573458.269492909	5272276.69586866	2016-08-05	0
543	1009	2016	20161009	0.234672904014587	0	1.84833300113678	0	0	0	0	0	0.762687027454376	0	0.604594886302948	0	0	0.125470504164696	0	0.764915883541107	44.6856307983398	27.210880279541	61.2656211853027	35.3982315063477	266.666687011719	42.2417411804199	102.564102172852	44.8750610351562	94.5438537597656	97.9591827392578	90.171012878418	97.3451309204102	80	95.4830627441406	92.3076934814453	94.5436019897461	100	2857.72607421875	577.0615234375	0	416.773284912109	0	0	NA	NA	2	573889.356729196	5271662.77071504	2016-08-08	0
544	1009	2016	20161009	0	0	0.0172741394490004	0	0	0	0	0	0.85068941116333	0	1.0709969997406	0	0	0	0	0.56093829870224	53.5836486816406	13.6054401397705	52.6861305236816	41.2979393005371	0	60.2258491516113	0	56.4337882995605	94.719856262207	100	94.8523025512695	97.3451309204102	100	94.1028823852539	100	94.6965866088867	2	2286.50390625	1090.78002929688	0	1041.39294433594	1	0	0.836563110351562	0.975990176200867	2	573369.26727657	5270543.93892074	2016-08-10	0
545	1009	2016	20161009	0	0	0	0	0	0	0	0	0.792021095752716	0	0.82915872335434	0	0	0.752823114395142	0	0.96889340877533	38.8188095092773	0	54.4135398864746	2.94985198974609	0	30.949390411377	0	41.4754409790039	96.4212265014648	100	94.5413665771484	100	100	96.9887084960938	100	96.0734329223633	2	2746.43408203125	1317.95300292969	0	1129.2919921875	1	0	0.836563110351562	0.975990176200867	2	573082.21533705	5270891.27778824	2016-08-12	0
546	1009	2016	20161009	15.517749786377	57.1428604125977	11.2281904220581	53.097339630127	60	29.8619804382324	69.2307662963867	19.1738891601562	1.49603998661041	0	1.36465704441071	0	0	0.878293573856354	0	1.68281495571136	104.918403625488	224.489807128906	100.305198669434	179.940994262695	666.666687011719	109.159301757812	410.256408691406	111.847702026367	65.5617370605469	36.7346992492676	70.4784927368164	39.8230094909668	40	56.8381385803223	23.0769195556641	61.4992294311523	100	2117.28588867188	408.044097900391	0	30	0	0	NA	NA	4	574923.13026634	5271206.91426361	2016-07-24	0
547	1009	2016	20161009	2.08272194862366	0	4.64674377441406	0	0	0	0	0.0509943887591362	0.733352899551392	0	1.01917397975922	1.76991200447083	0	0.501882076263428	0	0.71392148733139	58.5704498291016	163.26530456543	62.1293296813965	135.693206787109	0	86.1564178466797	25.6410293579102	67.8225402832031	92.3438034057617	85.7142868041992	89.8255310058594	88.4955673217773	100	91.0915908813477	100	93.0647735595703	2	1950	766.616027832031	0	560.446228027344	1	0	0.836563110351562	0.975990176200867	2	574005.491915155	5270689.16461188	2016-04-15	0
548	1009	2016	20161009	0	0	0	0	0	0	0	0	1.46670603752136	0	1.26101195812225	0	0	2.38393998146057	0	1.83579802513123	47.0323600769043	0	57.810791015625	5.8997049331665	0	36.3864517211914	0	44.0251617431641	95.7758865356445	100	94.4204635620117	100	100	96.3613586425781	100	95.9714431762695	2	3295.77001953125	1441.56201171875	0	1693.07397460938	1	0	0.836563110351562	0.975990176200867	2	572477.188531097	5271016.27505796	2016-04-29	0
549	1009	2016	20161009	0	0	0.0172741394490004	0	0	0	0	0	0.968025803565979	0	0.811884582042694	0	0	0	0	0.71392148733139	51.7258186340332	0	49.864688873291	0	0	57.2981986999512	0	45.385009765625	95.1598663330078	100	95.0941467285156	100	100	94.6047668457031	100	95.6654663085938	2	2455.05590820312	1142.36596679688	0	1065.31701660156	1	0	0.836563110351562	0.975990176200867	2	573256.910998785	5270662.30874199	2016-05-02	0
550	1009	2016	20161009	2.66940498352051	0	4.90585613250732	0	0	0	0	0	0.733352899551392	0	0.621869087219238	0	0	1.38017594814301	0	1.07088196277618	59.939380645752	88.4353713989258	59.7109489440918	73.7463226318359	0	66.0811386108398	0	63.912971496582	91.9037933349609	93.8775482177734	89.3072967529297	92.9203567504883	100	93.851936340332	100	93.4727172851562	2	2121.7451171875	595.482971191406	0	362.491394042969	1	0	0.836563110351562	0.975990176200867	2	574005.405251241	5270881.82217703	2016-05-06	0
551	1009	2016	20161009	0	0	0	0	0	0	0	0	0.234672904014587	0	0.414579391479492	0	0	0	0	0.254972010850906	74.8019866943359	0	84.4705505371094	0	0	27.1852798461914	0	62.2131614685059	91.6104431152344	100	90.2228393554688	100	100	97.9924697875977	100	93.6257019042969	100	4137.93408203125	2191.64306640625	0	1838.8310546875	0	0	NA	NA	2	572333.272631028	5272109.12273517	2016-05-11	0
552	1009	2016	20161009	9.56292152404785	0	8.87890815734863	2.65486693382263	0	9.91217041015625	0	11.422739982605	1.11469602584839	0	1.0709969997406	1.76991200447083	0	2.76035094261169	0	1.22386503219604	90.8379669189453	20.4081592559814	90.2285919189453	61.9468994140625	0	67.3358535766602	0	75.4716873168945	75.0073318481445	100	75.4361724853516	92.035400390625	100	85.0690078735352	100	78.7353363037109	100	2321.07690429688	90	0	67.0820388793945	0	0	NA	NA	2	574612.491398376	5271362.13671018	2016-05-16	0
553	1009	2016	20161009	0	0	0	0	0	0	0	0	0.205338805913925	0	0.241837993264198	0	0	0	0	0.101988799870014	73.3352890014648	0	71.6300964355469	17.6991195678711	0	70.2634887695312	0	81.4210433959961	91.053092956543	100	91.6565933227539	100	100	91.7189483642578	100	89.8011169433594	100	3949.64599609375	1865.07397460938	0	1442.81005859375	0	0	NA	NA	2	572710.470178926	5272194.94280647	2016-05-16	0
554	1009	2016	20161009	0.0293341092765331	0	0.0172741394490004	0	0	0	0	0	0.85068941116333	0	1.53739798069	0	0	0.878293573856354	0	0.458949506282806	58.0815505981445	34.0136108398438	57.5228881835938	58.9970512390137	0	85.3199462890625	0	60.1733818054199	94.2798461914062	97.9591827392578	94.1440734863281	95.5752182006836	100	92.0953598022461	100	94.2886276245117	2	2095.06591796875	763.675415039062	0	1350	1	0	0.836563110351562	0.975990176200867	2	573364.894766568	5270126.67225573	2016-05-23	0
555	1009	2016	20161009	12.0563201904297	0	10.3990297317505	0	0	13.0489301681519	0	13.2075500488281	1.43737196922302	2.04081606864929	1.27828598022461	4.42477893829346	0	1.25470495223999	7.69230699539185	1.52983200550079	102.571601867676	34.0136108398438	97.9443664550781	47.197639465332	66.6666564941406	102.467597961426	102.564102172852	105.048400878906	67.5271377563477	97.9591827392578	71.2903671264648	95.5752182006836	100	66.2484283447266	92.3076934814453	64.6098937988281	100	2411.96997070312	436.806610107422	0	254.558395385742	0	0	NA	NA	2	574933.535854668	5271522.50255306	2016-05-27	0
556	1009	2016	20161009	0	0	0	0	0	0	0	0	0.293341189622879	0	1.01917397975922	0	0	0.501882076263428	0	0.254972010850906	54.7570190429688	68.0272064208984	77.5033111572266	35.3982315063477	66.6666564941406	28.4399795532227	102.564102172852	43.0052680969238	94.6611862182617	95.9183731079102	91.3110961914062	97.3451309204102	100	97.8669967651367	92.3076934814453	96.2774124145508	100	3990.11303710938	2177.01611328125	0	1928.4189453125	0	0	NA	NA	2	572278.29360978	5271838.44886787	2016-06-03	0
557	1009	2016	20161009	0.14667059481144	0	0.725513875484467	0	0	0	0	0	0.117336496710777	0	0.276386290788651	0	0	0	0	0	66.6862335205078	27.210880279541	66.2175369262695	64.8967514038086	0	117.524002075195	0	73.6019134521484	91.3757705688477	97.9591827392578	90.274658203125	93.8053131103516	100	83.1869506835938	100	90.2090835571289	100	3694.9970703125	1402.64001464844	0	810	0	0	NA	NA	2	573341.308834934	5272326.98162344	2016-06-04	0
558	1009	2016	20161009	0	0	0.155467301607132	0	0	0	0	0	0.528014123439789	0	0.725513875484467	0	0	0.125470504164696	0	0.203977599740028	43.0233688354492	27.210880279541	51.2466201782227	35.3982315063477	0	40.5688018798828	0	46.7448616027832	94.9252014160156	97.9591827392578	94.0576934814453	97.3451309204102	100	94.7302398681641	100	94.2376327514648	100	2937.24389648438	882.83642578125	0	697.7822265625	0	0	NA	NA	2	573517.856167058	5271560.56655606	2016-06-15	0
559	1009	2016	20161009	0	0	0.742788016796112	0	0	0	0	0	0.792021095752716	0	0.777336299419403	0	0	0.125470504164696	0	0.305966287851334	54.952579498291	0	55.5651512145996	5.8997049331665	0	13.3835201263428	0	32.9763717651367	93.8985137939453	100	93.3149108886719	100	100	98.9962387084961	100	96.5323791503906	2	2658.00708007812	814.984680175781	0	570	1	0	NA	NA	2	573593.146258287	5271250.23169234	2016-06-19	0
560	1009	2016	20161009	0	0	0	0	0	0	0	0	1.64270997047424	2.04081606864929	1.31283497810364	3.53982305526733	0	2.76035094261169	0	2.09077000617981	54.952579498291	74.8299331665039	61.5535202026367	70.7964630126953	0	42.659969329834	0	49.1245994567871	95.0131988525391	95.9183731079102	94.1958923339844	94.6902618408203	100	95.8594665527344	100	95.5124969482422	2	3336.61499023438	1405.20495605469	0	1790.47497558594	1	0	0.836563110351562	0.975990176200867	2	572384.362947642	5270951.70373748	2016-06-28	0
561	1009	2016	20161009	6.48284006118774	0	7.51425123214722	0	0	0	0	3.77358508110046	1.14402997493744	0	1.03644800186157	0	0	1.63111698627472	0	1.42784297466278	83.5044479370117	0	93.5106811523438	0	0	36.8046798706055	0	82.2709503173828	75.9753570556641	100	75.0043182373047	100	100	92.0953598022461	100	79.6022415161133	100	2694.66088867188	379.473297119141	0	192.093704223633	0	0	NA	NA	2	574643.563934797	5271765.02658584	2016-07-08	0
562	1009	2016	20161009	0	0	0.120918996632099	0	0	0	0	0	0.14667059481144	0	0.362756997346878	0	0	0	0	0.101988799870014	51.6280403137207	272.10888671875	54.931770324707	227.138595581055	266.666687011719	104.140502929688	230.769195556641	69.6923370361328	93.6051635742188	44.8979606628418	93.0212478637695	61.9468994140625	60	85.6963577270508	46.1538505554199	90.7190170288086	100	3453.64990234375	1250.31994628906	0	870	0	0	NA	NA	2	573318.283671886	5272034.97845541	2016-07-11	0
563	1009	2016	20161009	0	0	0	0	0	0	0	0	1.056028008461	0	0.915529370307922	0.884955823421478	0	0.627352595329285	0	0.356960713863373	54.1703300476074	27.210880279541	64.7204437255859	23.598819732666	0	30.5311603546143	0	30.4266490936279	94.4558486938477	97.9591827392578	93.0385208129883	98.2300872802734	100	97.6160583496094	100	97.4502792358398	100	3759.587890625	2024.27795410156	0	1812.45703125	0	0	NA	NA	2	572403.71495796	5271627.24327114	2016-07-13	0
564	1009	2016	20161009	0	0	0	0	0	0	0	0	0.762687027454376	2.04081606864929	0.742788016796112	0.884955823421478	0	0.501882076263428	0	1.1728709936142	43.9033889770508	27.210880279541	55.2772483825684	17.6991195678711	0	16.7294006347656	0	34.3362197875977	95.0425262451172	97.9591827392578	93.9540481567383	99.1150436401367	100	98.7452926635742	100	96.5323791503906	100	3288.662109375	1590	0	1358.30798339844	0	0	NA	NA	2	572804.510070972	5271404.76407364	2016-07-21	0
565	1009	2016	20161009	0.0293341092765331	0	0.673691511154175	0	0	0	0	0	0.176004692912102	0	0.51822417974472	0	0	0	0	0	56.0281600952148	224.489807128906	62.7051315307617	171.091400146484	333.333312988281	97.8669967651367	333.333312988281	67.8225402832031	93.0478134155273	77.5510177612305	90.8274307250977	79.6460189819336	100	86.7001266479492	76.9230804443359	91.0759811401367	100	3450.1298828125	1148.65100097656	0	647.611022949219	0	0	NA	NA	2	573518.679265543	5272160.29025832	2016-06-06	0
566	1009	2016	20161009	10.677619934082	0	9.50077724456787	0	0	3.88958597183228	0	11.0657796859741	1.08536195755005	0	1.12281894683838	0	0	1.25470495223999	0	1.01988804340363	85.8511810302734	176.870697021484	76.2365417480469	165.191696166992	200	120.033500671387	230.769195556641	93.1497497558594	80.7568206787109	85.7142868041992	80.1347427368164	85.8407135009766	100	84.9435272216797	84.6153869628906	81.1320724487305	100	1760.82397460938	600	0	540	0	0	NA	NA	2	574480.347059197	5270739.63239193	2016-06-08	0
567	1009	2016	20161009	0	0	0	0	0	0	0	0	1.29070103168488	0	1.12281894683838	0.884955823421478	0	0.627352595329285	0	1.47883701324463	45.0767593383789	6.80272102355957	60.7473907470703	23.598819732666	0	29.6946907043457	0	37.9058303833008	95.7758865356445	100	93.7640380859375	98.2300872802734	100	97.6160583496094	100	96.6343688964844	100	3622.18188476562	1871.09594726562	0	1779.12902832031	0	0	NA	NA	2	572381.748250656	5271435.80727898	2016-06-13	0
568	1009	2016	20161009	0	0	0.0172741394490004	0	0	0	0	0	0.762687027454376	0	0.811884582042694	0	0	0.250941008329391	0	1.07088196277618	50.9435806274414	163.26530456543	53.3195190429688	135.693206787109	266.666687011719	60.2258491516113	153.846206665039	64.4229125976562	95.2478713989258	87.7550964355469	94.7486572265625	89.3805313110352	80	94.6047668457031	84.6153869628906	93.8806762695312	2	2449	825.408996582031	0	1368.2099609375	1	0	0.836563110351562	0.975990176200867	2	573095.477007188	5270368.13372414	2016-04-18	0
569	1009	2016	20161009	0.704018771648407	0	4.31853485107422	0	0	0	0	0	0.821355223655701	0	0.760062217712402	0	0	0.125470504164696	0	1.12187695503235	55.9303817749023	27.210880279541	79.7489471435547	53.097339630127	0	32.6223297119141	0	46.9148406982422	90.4370803833008	97.9591827392578	80.9638977050781	96.4601669311523	100	96.8632431030273	100	94.1356430053711	100	2942.44799804688	536.656311035156	0	84.8528137207031	0	0	NA	NA	2	574175.922049775	5271892.58577708	2016-04-20	0
570	1009	2016	20161009	0	0	0.103644803166389	0	0	0	0	0	0.234672904014587	0	0.345482796430588	0	0	0	0	0	75.3886795043945	244.897994995117	69.1541366577148	194.690307617188	200	115.851097106934	230.769195556641	93.3197326660156	90.8770904541016	75.5102005004883	91.5702209472656	78.7610626220703	100	85.1944808959961	84.6153869628906	87.7613372802734	100	3952.37890625	1747.48400878906	0	1200	0	0	NA	NA	2	572967.84069915	5272396.59697728	2016-04-22	0
571	1009	2016	20161009	0.0293341092765331	0	0.207289695739746	0	0	0	0	0.0509943887591362	0.821355223655701	0	1.31283497810364	0	0	0.376411586999893	0	0.458949506282806	62.1883201599121	224.489807128906	56.371280670166	126.843696594238	666.666687011719	60.2258491516113	461.538513183594	65.4428024291992	93.9278411865234	77.5510177612305	94.3686294555664	86.7256622314453	20	94.2283630371094	46.1538505554199	93.4217224121094	2	1958.97900390625	1166.9189453125	0	967.470886230469	1	0	0.836563110351562	0.975990176200867	1	573690.97447693	5270374.00031954	2016-06-16	0
572	1009	2016	20161009	0.0293341092765331	0	1.86560702323914	0	0	0	0	0.0509943887591362	0.616016387939453	0	1.15736699104309	0	0	0.501882076263428	0	0.458949506282806	57.6904296875	88.4353713989258	58.7320785522461	97.3451309204102	0	70.6817169189453	51.2820510864258	61.3632507324219	94.3678512573242	93.8775482177734	92.7103118896484	92.9203567504883	100	93.09912109375	100	93.7786865234375	2	1994.49194335938	984.073181152344	0	751.797912597656	1	0	0.836563110351562	0.975990176200867	2	573795.182321313	5270544.82421949	2016-06-22	0
573	1009	2016	20161009	0	0	0	0	0	0	0	0	0.205338805913925	0	0.50095009803772	0	0	0.501882076263428	0	0.356960713863373	60.428279876709	0	58.7896614074707	14.7492599487305	0	43.0782089233398	0	54.0540504455566	92.6664733886719	100	93.2803573608398	99.1150436401367	100	95.4830627441406	100	93.4217224121094	100	3634.955078125	1681.33898925781	0	1421.44299316406	0	0	NA	NA	2	572780.030485816	5271863.01478509	2016-06-26	0
574	1009	2016	20161009	0	0	0.0172741394490004	0	0	0	0	0	0.909357607364655	0	0.915529370307922	0	0	0	0	0.305966287851334	45.4678802490234	6.80272102355957	57.6380500793457	11.799409866333	0	17.5658702850342	0	43.515209197998	95.5412063598633	100	93.902229309082	99.1150436401367	100	98.4943466186523	100	95.8694534301758	2	2482.03491210938	1060.23596191406	0	792.022705078125	1	0	0.836563110351562	0.975990176200867	2	573432.723465486	5270895.78357636	2016-07-02	0
575	1009	2016	20161009	6.27750110626221	0	7.42787981033325	0	0	0.125470504164696	0	3.11065793037415	1.14402997493744	0	1.03644800186157	0	0	1.5056459903717	0	1.42784297466278	81.9399566650391	0	93.5106811523438	0	0	38.0593910217285	0	82.2709503173828	76.1220321655273	100	74.9352188110352	100	100	91.0915908813477	100	79.9592132568359	100	2724.06005859375	408.044097900391	0	212.13200378418	0	0	NA	NA	2	574640.426161308	5271802.71050256	2016-07-03	0
576	1009	2016	20161009	0	0	0	0	0	0	0	0	0.205338805913925	0	0.466401785612106	0	0	0.125470504164696	0	0.356960713863373	68.6418304443359	0	67.6570510864258	0	0	48.5152702331543	0	66.4626922607422	91.8157806396484	100	92.1057205200195	100	100	94.4792861938477	100	91.7899017333984	100	3849.47998046875	1850.5400390625	0	1524.10595703125	0	0	NA	NA	2	572650.461813026	5272039.43038747	2016-07-05	0
577	1009	2016	20161009	12.5256700515747	0	11.1245498657227	0	0	8.40652465820312	0	14.8393697738647	1.08536195755005	0	1.38193094730377	0	0	0.878293573856354	0	1.01988804340363	92.5980224609375	183.673492431641	84.1826477050781	138.643096923828	66.6666564941406	115.014602661133	230.769195556641	102.49870300293	77.6474075317383	85.7142868041992	77.2326812744141	87.6106185913086	100	81.3048934936523	92.3076934814453	76.6445693969727	100	1660.873046875	666.108093261719	0	530.754211425781	0	0	NA	NA	2	574620.56652967	5270686.99878948	2016-07-12	0
578	1009	2016	20161009	13.1123504638672	0	11.1418199539185	0.884955823421478	0	16.9385204315186	0	16.4201908111572	1.26136696338654	0	0.967351913452148	0	0	1.00376403331757	0	1.37684905529022	93.1847076416016	142.85710144043	84.5857086181641	115.044296264648	133.333297729492	112.923500061035	128.205093383789	109.127998352051	75.4180068969727	87.7550964355469	76.1271362304688	89.3805313110352	100	75.5332489013672	92.3076934814453	73.7888870239258	100	1793.23706054688	523.927490234375	0	403.608703613281	0	0	NA	NA	2	574633.087504202	5270819.17964818	2016-07-18	0
579	1009	2016	20161009	0	0	0.604594886302948	0	0	0	0	0	0.821355223655701	0	0.880981087684631	0	0	0.125470504164696	0	0.254972010850906	50.6502418518066	27.210880279541	59.8261108398438	11.799409866333	0	17.98410987854	0	41.8153991699219	94.9838562011719	97.9591827392578	93.1767120361328	99.1150436401367	100	98.6198272705078	100	96.175422668457	2	2444.03295898438	926.120971679688	0	657.951416015625	1	0	0.836563110351562	0.975990176200867	2	573569.046904157	5270949.04161062	2016-07-19	0
580	1009	2016	20161009	16.6324405670166	57.1428604125977	11.5045795440674	53.9822998046875	80	32.3713912963867	84.6153869628906	21.570629119873	1.6720449924469	0	1.38193094730377	0	0	0.878293573856354	0	1.78480398654938	108.731796264648	258.503387451172	102.723602294922	188.790603637695	333.333312988281	126.725196838379	230.769195556641	118.476997375488	63.3323593139648	32.6530609130859	69.2520294189453	34.5132789611816	0	47.051441192627	7.69230699539185	57.0627212524414	100	2107.69995117188	494.772705078125	0	84.8528137207031	0	0	NA	NA	4	575006.693202148	5271210.06450485	2016-07-26	0
581	1009	2016	20161009	0	0	0	0	0	0	0	0	0.41067761182785	0	0.639143228530884	0	0	0.250941008329391	0	0.152983203530312	44.1967391967773	27.210880279541	49.979850769043	38.3480796813965	266.666687011719	44.751148223877	102.564102172852	49.6345405578613	94.7785263061523	97.9591827392578	94.4204635620117	97.3451309204102	80	93.6010131835938	92.3076934814453	93.8296813964844	100	3013.1708984375	976.729187011719	0	792.022705078125	0	0	NA	NA	2	573442.100176286	5271582.62748211	2016-07-28	0
582	1009	2016	20161009	0	0	0.241837993264198	0	0	0	0	0	0.909357607364655	0	0.811884582042694	0	0	0.125470504164696	0	0.152983203530312	55.2459182739258	6.80272102355957	55.6803092956543	11.799409866333	0	12.5470504760742	0	27.0270309448242	93.9865036010742	100	93.7813110351562	99.1150436401367	100	98.9962387084961	100	97.6032562255859	2	2642.72607421875	917.823486328125	0	662.7216796875	1	0	0.836563110351562	0.975990176200867	2	573500.044121438	5271164.80541237	2016-07-31	0
583	1009	2016	20161009	0.704018771648407	0	4.37035799026489	0	0	0	0	0	0.704018771648407	0	0.760062217712402	0	0	0	0	0.40795511007309	66.6862335205078	27.210880279541	83.6068420410156	23.598819732666	0	38.8958587646484	0	46.0649299621582	88.3250198364258	97.9591827392578	80.9638977050781	98.2300872802734	100	95.9849472045898	100	94.2376327514648	100	3170.64697265625	764.852905273438	0	120	0	0	NA	NA	2	574059.001061235	5272084.92002498	2016-08-02	0
584	1009	2016	20161009	0	0	0	0	0	0	0	0	0.733352899551392	2.04081606864929	0.656417429447174	1.76991200447083	0	0.376411586999893	0	0.56093829870224	44.2945098876953	34.0136108398438	52.9164505004883	23.598819732666	0	16.7294006347656	0	33.9962615966797	94.7491912841797	97.9591827392578	94.1095199584961	98.2300872802734	100	98.7452926635742	100	96.0224380493164	100	3099.74194335938	1320	0	1090.36694335938	0	0	NA	NA	2	573092.941675246	5271391.56761712	2016-08-05	0
585	1009	2016	20161009	5.57348203659058	0	7.16876792907715	0	0	0.125470504164696	0	2.14176392555237	1.14402997493744	0	1.00189995765686	0	0	1.12923502922058	0	1.37684905529022	81.451057434082	0	95.8139038085938	0	0	40.9870300292969	0	83.460823059082	76.4740371704102	100	74.8143005371094	100	100	89.3350067138672	100	80.8261108398438	100	2782.89404296875	465.725311279297	0	254.558395385742	0	0	NA	NA	2	574628.062322955	5271849.1473253	2016-08-08	0
586	1009	2016	20161009	0	0	0.0172741394490004	0	0	0	0	0	0.85068941116333	0	0.708239793777466	0	0	0.250941008329391	0	1.12187695503235	49.9657783508301	102.040802001953	50.6708106994629	82.5958709716797	0	61.4805488586426	25.6410293579102	52.3542404174805	95.3652114868164	89.7959213256836	95.0941467285156	91.1504364013672	100	94.1028823852539	100	95.1045379638672	2	2497.0380859375	1015.13500976562	0	1214.90698242188	1	0	0.836563110351562	0.975990176200867	2	573133.06067282	5270554.45698635	2016-08-10	0
587	1009	2016	20161009	12.2616596221924	4.0816330909729	10.3644800186157	15.9292001724243	0	17.8168106079102	0	14.9923496246338	1.34936904907227	0	1.03644800186157	0	0	2.63488101959229	0	1.37684905529022	96.5092391967773	102.040802001953	90.919563293457	97.3451309204102	266.666687011719	99.121696472168	102.564102172852	94.3396224975586	73.4819564819336	91.8367309570312	74.8315734863281	77.876106262207	80	75.5332489013672	92.3076934814453	75.2167282104492	100	2052.31591796875	268.328186035156	0	180	0	0	NA	NA	1	574657.079300986	5271100.46732545	2016-08-12	0
588	1009	2016	20161009	5.39747714996338	0	5.6486439704895	0	0	0.125470504164696	0	3.46761798858643	0.85068941116333	4.0816330909729	0.725513875484467	7.96460199356079	20	2.13299894332886	7.69230699539185	1.37684905529022	62.6772308349609	74.8299331665039	76.6396026611328	76.6961669921875	266.666687011719	43.4964408874512	102.564102172852	51.8442993164062	87.8556671142578	95.9183731079102	81.9830703735352	92.035400390625	80	95.8594665527344	92.3076934814453	92.2998504638672	100	2434.625	150	0	60	0	0	NA	NA	2	574263.518986337	5271383.1496327	2016-07-24	0
589	1009	2016	20161009	0	0	0	0	0	0	0	0	0.762687027454376	2.04081606864929	0.656417429447174	0.884955823421478	0	0.501882076263428	0	0.356960713863373	52.0191688537598	54.4217681884766	56.774341583252	35.3982315063477	0	18.4023399353027	51.2820510864258	39.9456100463867	94.0158386230469	95.9183731079102	93.6603927612305	97.3451309204102	100	98.4943466186523	100	95.0535430908203	100	3437.5859375	1603.80798339844	0	1397.17602539062	0	0	NA	NA	2	572805.759605438	5271614.1870331	2016-04-15	0
590	1009	2016	20161009	0	0	0	0	0	0	0	0	0.176004692912102	0	0.535498380661011	0	0	0	0	0.152983203530312	47.1301498413086	142.85710144043	46.9856605529785	147.492599487305	333.333312988281	84.0652465820312	230.769195556641	61.1932716369629	94.1038436889648	77.5510177612305	94.2304382324219	77.876106262207	60	88.3312530517578	69.2307662963867	92.1468734741211	100	3253.5830078125	1087.47399902344	0	800.499816894531	0	0	NA	NA	1	573423.719604069	5271859.39727007	2016-04-29	0
591	1009	2016	20161009	0	0	1.24373805522919	0	0	0	0	0	0.792021095752716	0	0.915529370307922	0	0	0.125470504164696	0	0.611932694911957	53.3880882263184	0	59.4806289672852	11.799409866333	0	23.0029296875	0	45.385009765625	94.5438537597656	100	92.6239395141602	99.1150436401367	100	98.1179428100586	100	95.767463684082	2	2408.42309570312	831.925476074219	0	563.648803710938	1	0	0.836563110351562	0.975990176200867	2	573638.204199085	5270976.84638013	2016-05-02	0
592	1009	2016	20161009	0	0	0	0	0	0	0	0	0.205338805913925	0	1.05372297763824	0	0	0.376411586999893	0	0.254972010850906	61.6016387939453	81.6326522827148	87.8677978515625	56.0471992492676	200	32.6223297119141	205.128204345703	52.1842613220215	93.7518310546875	93.8775482177734	89.9810028076172	95.5752182006836	100	97.365119934082	84.6153869628906	95.4105072021484	100	4116.23583984375	2262.962890625	0	1977.72595214844	0	0	NA	NA	2	572226.919743695	5271983.0733772	2016-05-06	0
593	1009	2016	20161009	18.3924903869629	24.4897994995117	12.5583000183105	37.168140411377	0	37.390209197998	7.69230699539185	23.4574203491211	1.34936904907227	0	1.4164799451828	0	0	0.125470504164696	0	1.58082604408264	113.131896972656	115.646301269531	95.4108428955078	91.445426940918	66.6666564941406	125.888702392578	102.564102172852	125.956100463867	64.7697296142578	73.4693908691406	70.6339569091797	60.1769905090332	100	54.7051391601562	92.3076934814453	61.6012191772461	100	1701.55798339844	666.108093261719	0	234.307495117188	0	0	NA	NA	2	574916.80619323	5270798.35986067	2016-05-11	0
594	1009	2016	20161009	0	0	0.639143228530884	0	0	0	0	0	0.616016387939453	0	0.621869087219238	0	0	0	0	0.40795511007309	46.6412391662598	34.0136108398438	54.9893493652344	64.8967514038086	0	66.0811386108398	0	45.215030670166	94.1918487548828	100	92.0711669921875	92.035400390625	100	91.2170562744141	100	94.3396224975586	100	3019.43701171875	740.9453125	0	474.341613769531	0	0	NA	NA	2	573765.576108608	5271780.4597402	2016-05-16	0
595	1009	2016	20161009	0.293341189622879	0	2.67749190330505	0	0	0	0	0	0.704018771648407	0	0.984625995159149	0	0	0.501882076263428	0	0.71392148733139	57.201530456543	0	59.6533699035645	32.4483795166016	0	68.5905532836914	0	59.1534881591797	94.1918487548828	100	91.7429580688477	98.2300872802734	100	93.2245864868164	100	93.9826583862305	2	2131.90087890625	806.101684570312	0	558.032287597656	1	0	0.836563110351562	0.975990176200867	2	573825.218116783	5270779.29986014	2016-05-16	0
596	1009	2016	20161009	0	0	0	0	0	0	0	0	0.14667059481144	0	0.362756997346878	0	0	0	0	0.152983203530312	52.214729309082	142.85710144043	48.9434013366699	126.843696594238	0	94.5211181640625	76.9230804443359	69.0124130249023	93.5464935302734	85.7142868041992	94.3168106079102	82.3008880615234	100	86.8255996704102	100	90.7700119018555	100	3421.18408203125	1303.87902832031	0	997.246215820312	0	0	NA	NA	2	573214.660048404	5271911.5845666	2016-05-23	0
597	1009	2016	20161009	0	0	0.0172741394490004	0	0	0	0	0	0.616016387939453	0	1.77923595905304	0	0	0.878293573856354	0	0.458949506282806	52.4102897644043	13.6054401397705	60.7473907470703	32.4483795166016	0	88.6658325195312	0	61.3632507324219	95.1305389404297	100	93.694938659668	99.1150436401367	100	92.3462982177734	100	94.1356430053711	2	2186.916015625	660.681518554688	0	1448.10205078125	1	0	0.836563110351562	0.975990176200867	2	573219.662084372	5270114.969283	2016-05-27	0
598	1009	2016	20161009	0	0	0	0	0	0	0	0	0.528014123439789	0	0.50095009803772	0.884955823421478	0	0.376411586999893	0	0.203977599740028	46.4456787109375	27.210880279541	51.30419921875	23.598819732666	0	35.1317405700684	0	46.2349090576172	94.4265213012695	97.9591827392578	94.2304382324219	98.2300872802734	100	96.3613586425781	100	93.9826583862305	100	3253.998046875	1361.94702148438	0	1158.01599121094	0	0	NA	NA	2	573048.104101327	5271582.026259	2016-06-03	0
599	1009	2016	20161009	0	0	0	0	0	0	0	0	0.674684584140778	0	0.984625995159149	0	0	0	0	0.662927091121674	41.6544494628906	27.210880279541	55.219669342041	14.7492599487305	66.6666564941406	18.4023399353027	102.564102172852	34.8461685180664	95.9518890380859	97.9591827392578	94.1267929077148	99.1150436401367	100	98.6198272705078	92.3076934814453	96.7363586425781	2	2715.6220703125	1215.64794921875	0	953.414916992188	1	0	0.836563110351562	0.975990176200867	2	573221.235083939	5271005.53572154	2016-06-04	0
600	1009	2016	20161009	0	0	0	0	0	0	0	0	0.968025803565979	0	0.898255288600922	0	0	0.501882076263428	0	0.866904616355896	44.3922996520996	0	51.7072601318359	5.8997049331665	0	38.8958587646484	0	42.1553611755371	95.8638916015625	100	94.7832107543945	100	100	96.3613586425781	100	95.9204483032227	2	2642.72607421875	1244.54797363281	0	1103.08703613281	1	0	0.836563110351562	0.975990176200867	2	573136.939901727	5270809.0873566	2016-06-15	0
601	1009	2016	20161009	0.322675287723541	0	2.29746103286743	0	0	0	0	0	0.176004692912102	0	0.362756997346878	0	0	0	0	0	74.4108734130859	95.2380981445312	72.1483306884766	76.6961669921875	66.6666564941406	98.7034683227539	76.9230804443359	77.5114669799805	89.9677429199219	85.7142868041992	87.9772033691406	90.2654876708984	100	86.7001266479492	92.3076934814453	89.6991271972656	100	3785.35302734375	1463.86499023438	0	780	0	0	NA	NA	2	573368.30148825	5272449.22697679	2016-06-19	0
602	1009	2016	20161009	0	0	0	0	0	0	0	0	0.117336496710777	0	0.25911208987236	0	0	0	0	0.203977599740028	63.2639083862305	251.700698852539	55.7954788208008	174.041305541992	333.333312988281	97.4487686157227	282.051300048828	74.9617462158203	92.1971282958984	67.3469390869141	93.6431198120117	79.6460189819336	80	86.9510726928711	61.538459777832	90.0560913085938	100	3672.39697265625	1542.88696289062	0	1159.18103027344	0	0	NA	NA	2	573013.425944942	5272090.79783562	2016-06-28	0
603	1009	2016	20161009	0.0293341092765331	0	0.0172741394490004	0	0	0	0	0	0.674684584140778	0	1.52012395858765	0	0	0.878293573856354	0	0.458949506282806	55.0503616333008	102.040802001953	57.9259490966797	88.4955673217773	0	86.5746536254883	76.9230804443359	58.9835090637207	94.6318588256836	91.8367309570312	94.0749664306641	91.1504364013672	100	91.9698867797852	100	94.5436019897461	2	2150.81396484375	787.464294433594	0	1321.36303710938	1	0	0.836563110351562	0.975990176200867	2	573333.987373364	5270184.88518365	2016-07-08	0
604	1009	2016	20161009	0.0293341092765331	0	0.0172741394490004	0	0	0	0	0	0.645350515842438	0	1.52012395858765	0	0	0.878293573856354	0	0.458949506282806	54.561450958252	170.067993164062	58.1562690734863	94.3952789306641	266.666687011719	86.5746536254883	256.410186767578	59.6634407043457	94.6905288696289	83.673469543457	94.0749664306641	91.1504364013672	80	91.7189483642578	84.6153869628906	94.5436019897461	2	2181.55908203125	834.086303710938	0	1275.61804199219	1	0	0.836563110351562	0.975990176200867	2	573309.326909653	5270251.25336784	2016-07-11	0
605	1009	2016	20161009	0	0	0	0	0	0	0	0	0.205338805913925	0	0.656417429447174	0	0	0.627352595329285	0	0.356960713863373	64.6328430175781	0	73.7605819702148	11.799409866333	0	25.930570602417	0	52.0142784118652	92.5784683227539	100	91.4320297241211	99.1150436401367	100	97.9924697875977	100	94.8495635986328	100	3924.9580078125	2023.38793945312	0	1742.32604980469	0	0	NA	NA	2	572441.61635331	5271942.04914065	2016-07-13	0
606	1009	2016	20161009	0.733352899551392	0	4.52582502365112	0	0	0.125470504164696	0	0.0509943887591362	1.08536195755005	0	1.36465704441071	0	0	0.501882076263428	0	0.509943902492523	62.3838806152344	95.2380981445312	65.641731262207	135.693206787109	0	99.9581832885742	25.6410293579102	68.6724472045898	93.4291610717773	89.7959213256836	89.6009674072266	87.6106185913086	100	89.0840682983398	100	93.0137710571289	2	1701.82299804688	986.81298828125	0	814.984680175781	1	0	0.836563110351562	0.975990176200867	2	574059.352524086	5270396.80296184	2016-07-21	0
607	1009	2016	20161009	1.99471998214722	0	4.38763189315796	0	0	0	0	0	0.733352899551392	0	1.00189995765686	0	0	0.501882076263428	0	0.71392148733139	58.2771110534668	102.040802001953	61.6686782836914	79.6460189819336	133.333297729492	71.9364318847656	102.564102172852	64.9328536987305	92.4611434936523	91.8367309570312	89.9982833862305	92.9203567504883	100	92.5972366333008	92.3076934814453	93.3707275390625	2	2016.03601074219	732.393310546875	0	512.640197753906	1	0	0.836563110351562	0.975990176200867	2	573995.900509187	5270734.57383178	2016-06-06	0
608	1009	2016	20161009	0	0	0.0172741394490004	0	0	0	0	0	0.85068941116333	0	0.915529370307922	0	0	0	0	0.254972010850906	49.476879119873	0	56.0257911682129	0	0	35.9682197570801	0	43.8551788330078	95.1892013549805	100	94.1958923339844	100	100	96.8632431030273	100	95.8184585571289	2	2418.67700195312	1101.45397949219	0	833.546569824219	1	0	0.836563110351562	0.975990176200867	2	573437.054757424	5270785.04436121	2016-06-08	0
609	1009	2016	20161009	0	0	0	0	0	0	0	0	0.762687027454376	2.04081606864929	0.742788016796112	0.884955823421478	0	0.501882076263428	0	1.1728709936142	43.9033889770508	27.210880279541	55.2772483825684	17.6991195678711	0	16.7294006347656	0	34.3362197875977	95.0425262451172	97.9591827392578	93.9540481567383	99.1150436401367	100	98.7452926635742	100	96.5323791503906	100	3288.662109375	1590	0	1358.30798339844	0	0	NA	NA	2	572802.097688595	5271391.56422463	2016-06-13	0
610	1009	2016	20161009	0.469345808029175	0	3.5066499710083	0	0	0	0	0	0.293341189622879	0	0.570046722888947	0	0	0	0	0.152983203530312	66.3928833007812	27.210880279541	74.2212219238281	17.6991195678711	0	53.1158485412598	0	59.3234710693359	90.2610702514648	97.9591827392578	84.3150787353516	99.1150436401367	100	93.3500595092773	100	92.2488632202148	100	3384.15405273438	1008.01800537109	0	371.079498291016	0	0	NA	NA	2	573793.843034868	5272196.62489451	2016-04-18	0
611	1009	2016	20161009	0	0	0.0345482788980007	0	0	0	0	0	0.117336496710777	0	0.241837993264198	0	0	0	0	0.101988799870014	67.7618103027344	265.306091308594	60.9201393127441	191.74040222168	466.666687011719	105.395202636719	333.333312988281	79.8912124633789	91.5517730712891	63.2653007507324	92.9176025390625	74.3362808227539	60	84.9435272216797	69.2307662963867	89.5971527099609	100	3762.93798828125	1611.36596679688	0	1176.13793945312	0	0	NA	NA	2	573003.839206091	5272165.67975195	2016-04-20	0
612	1009	2016	20161009	2.90407800674438	0	5.57954692840576	0	0	0	0	0.71392148733139	0.968025803565979	0	0.84643292427063	0	0	1.00376403331757	0	1.27486002445221	67.9573669433594	27.210880279541	84.5281295776367	17.6991195678711	266.666687011719	29.2764492034912	102.564102172852	48.6146507263184	85.4502792358398	97.9591827392578	78.71826171875	99.1150436401367	80	97.2396469116211	92.3076934814453	91.3309631347656	100	2799.01806640625	394.588409423828	0	0	0	0	NA	NA	1	574328.795164145	5271803.99269259	2016-04-22	0
613	1009	2016	20161009	0	0	0.0172741394490004	0	0	0	0	0	0.821355223655701	0	0.984625995159149	0	0	0	0	0.40795511007309	52.7036285400391	27.210880279541	52.2254905700684	11.799409866333	0	58.5529098510742	0	49.2945785522461	94.8371963500977	97.9591827392578	94.9386672973633	99.1150436401367	100	94.3538284301758	100	95.4105072021484	2	2320.10791015625	1183.38500976562	0	960.468627929688	1	0	0.836563110351562	0.975990176200867	2	573399.713515168	5270628.30433621	2016-06-16	0
614	1009	2016	20161009	0	0	0	0	0	0	0	0	1.056028008461	2.04081606864929	0.950077712535858	0.884955823421478	0	0.627352595329285	0	0.356960713863373	53.4858703613281	54.4217681884766	63.5688400268555	23.598819732666	0	25.5123405456543	51.2820510864258	27.7069492340088	94.514518737793	95.9183731079102	93.1248931884766	98.2300872802734	100	98.1179428100586	100	97.7052536010742	100	3717.21704101562	1991.10498046875	0	1776.85095214844	0	0	NA	NA	2	572417.047748396	5271597.67988308	2016-06-22	0
615	1009	2016	20161009	0	0	0	0	0	0	0	0	0.205338805913925	0	1.03644800186157	0	0	0.376411586999893	0	0.254972010850906	59.5482597351074	74.8299331665039	85.7373199462891	58.9970512390137	533.333312988281	34.2952690124512	205.128204345703	48.6146507263184	94.0158386230469	95.9183731079102	90.309196472168	95.5752182006836	60	97.2396469116211	84.6153869628906	95.8184585571289	100	4095.52197265625	2255.59301757812	0	1982.0439453125	0	0	NA	NA	2	572200.592072852	5271945.35332495	2016-06-26	0
616	1009	2016	20161009	0	0	0	0	0	0	0	0	0.88002347946167	0	0.811884582042694	0	0	0.752823114395142	0	1.22386503219604	50.3568992614746	176.870697021484	52.6285514831543	97.3451309204102	600	61.4805488586426	410.256408691406	52.6941986083984	95.3945465087891	81.6326522827148	94.8350296020508	91.1504364013672	60	94.2283630371094	61.538459777832	95.1045379638672	2	2579.47705078125	953.414916992188	0	1332.55395507812	1	0	0.836563110351562	0.975990176200867	2	573029.776942379	5270523.34007747	2016-07-02	0
617	1009	2016	20161009	0	0	0.138193100690842	0	0	0	0	0	0.117336496710777	0	0.241837993264198	0	0	0	0	0.0509943887591362	65.7084197998047	231.292495727539	58.3290100097656	209.439498901367	266.666687011719	128.398193359375	153.846206665039	77.1715087890625	91.7571105957031	83.673469543457	92.9003295898438	74.3362808227539	80	81.932243347168	92.3076934814453	89.8011169433594	100	3702.66088867188	1497.89904785156	0	1023.96301269531	0	0	NA	NA	2	573148.865432911	5272223.09118507	2016-07-03	0
618	1009	2016	20161009	0	0	1.01917397975922	0	0	0	0	0	0.586682319641113	0	0.621869087219238	0	0	0.125470504164696	0	0.662927091121674	42.0455703735352	6.80272102355957	56.6016006469727	11.799409866333	0	54.3705596923828	0	48.2746887207031	95.1305389404297	100	92.0538864135742	99.1150436401367	100	93.851936340332	100	94.0846481323242	100	2913.86401367188	685.419616699219	0	523.927490234375	0	0	NA	NA	2	573776.802994226	5271661.37714183	2016-07-05	0
619	1009	2016	20161009	6.48284006118774	0	7.7042670249939	0	0	0.125470504164696	0	3.16165208816528	1.1733649969101	0	1.05372297763824	0	0	1.12923502922058	0	1.37684905529022	85.7534027099609	0	94.6047134399414	0	0	43.4964408874512	0	87.0304336547852	75.0366668701172	100	74.2960815429688	100	100	88.0802993774414	100	77.8684310913086	100	2742.3349609375	456.946411132812	0	276.586303710938	0	0	NA	NA	2	574701.82680952	5271806.48312738	2016-07-12	0
620	1009	2016	20161009	0	0	0	0	0	0	0	0	1.08536195755005	0	1.24373805522919	0	0	2.25846910476685	0	1.07088196277618	58.9615707397461	27.210880279541	59.0199813842773	17.6991195678711	0	63.5717315673828	0	43.3452301025391	94.5731887817383	97.9591827392578	94.3168106079102	98.2300872802734	100	93.7264709472656	100	95.9714431762695	2	2865.74609375	991.816528320312	0	1571.78198242188	1	0	0.836563110351562	0.975990176200867	2	572711.289656628	5270586.84092317	2016-07-18	0
621	1009	2016	20161009	0	0	0	0	0	0	0	0	0.205338805913925	0	0.466401785612106	0	0	0.376411586999893	0	0.203977599740028	56.3214988708496	0	55.8530502319336	14.7492599487305	0	67.3358535766602	0	64.0829467773438	93.0478134155273	100	93.5049209594727	99.1150436401367	100	90.8406524658203	100	91.8918914794922	100	3560.9130859375	1546.38305664062	0	1268.89697265625	0	0	NA	NA	2	572925.82136427	5271890.73421658	2016-07-19	0
622	1009	2016	20161009	4.16544389724731	0	5.2167911529541	0	0	0	0	1.52983200550079	0.968025803565979	0	0.760062217712402	0	0	1.5056459903717	0	1.27486002445221	68.3484878540039	13.6054401397705	80.4399185180664	50.1474914550781	0	36.3864517211914	0	44.535099029541	85.3329391479492	100	80.3074798583984	96.4601669311523	100	96.7377700805664	100	93.6257019042969	100	2665.95190429688	256.320098876953	0	108.166496276855	0	0	NA	NA	2	574308.871547655	5271650.12664032	2016-07-26	0
623	1009	2016	20161009	15.1070699691772	12.2448997497559	11.0727195739746	17.6991195678711	0	26.7252197265625	0	18.0010204315186	1.43737196922302	0	1.36465704441071	0	0	1.00376403331757	0	1.68281495571136	104.527198791504	122.448997497559	100.650703430176	171.091400146484	0	111.250503540039	51.2820510864258	115.077301025391	64.8283920288086	81.6326522827148	69.9948196411133	71.6814193725586	100	53.8268508911133	100	60.7343215942383	100	2229.90991210938	450	0	150	0	0	NA	NA	2	574978.325309952	5271334.89478297	2016-07-28	0
624	1009	2016	20161009	15.1070699691772	12.2448997497559	11.0727195739746	17.6991195678711	0	26.7252197265625	0	18.0010204315186	1.43737196922302	0	1.36465704441071	0	0	1.00376403331757	0	1.68281495571136	104.527198791504	122.448997497559	100.650703430176	171.091400146484	0	111.250503540039	51.2820510864258	115.077301025391	64.8283920288086	81.6326522827148	69.9948196411133	71.6814193725586	100	53.8268508911133	100	60.7343215942383	100	2229.90991210938	450	0	150	0	0	NA	NA	2	574975.891779457	5271329.03012246	2016-07-31	0
625	1009	2016	20161009	11.5576400756836	0	10.3472099304199	0	0	7.02634906768799	0	13.2585401535034	1.11469602584839	0	1.19191598892212	0	0	1.12923502922058	0	1.07088196277618	89.1757125854492	163.26530456543	79.6913681030273	162.241897583008	533.333312988281	116.687599182129	282.051300048828	96.5493774414062	79.0554428100586	87.7550964355469	78.614616394043	84.9557495117188	60	82.5596008300781	76.9230804443359	78.5823593139648	100	1738.18896484375	600.74951171875	0	530.754211425781	0	0	NA	NA	2	574552.962902242	5270731.58180756	2016-08-02	0
626	1009	2016	20161009	16.5737800598145	8.16326522827148	12.109169960022	17.6991195678711	0	30.489330291748	0	20.85671043396	1.23203301429749	0	1.27828598022461	0	0	0.250941008329391	0	1.6318199634552	105.993896484375	115.646301269531	92.5893936157227	106.194702148438	66.6666564941406	120.869903564453	102.564102172852	123.236396789551	68.2311630249023	85.7142868041992	72.2577285766602	76.1061935424805	100	62.10791015625	92.3076934814453	65.9867401123047	100	1718.13903808594	617.73779296875	0	296.984893798828	0	0	NA	NA	2	574810.049525632	5270811.08333642	2016-08-05	0
627	1009	2016	20161009	8.88823699951172	0	8.41250610351562	0	0	6.39899587631226	0	10.1988801956177	1.14402997493744	0	1.08827102184296	2.65486693382263	0	2.63488101959229	0	1.32585394382477	87.7090072631836	6.80272102355957	91.4377822875977	38.3480796813965	0	62.3170204162598	0	71.0521926879883	75.3300094604492	100	75.1252365112305	97.3451309204102	100	89.0840682983398	100	78.7353363037109	100	2408.42309570312	108.166496276855	0	30	0	0	NA	NA	2	574610.5174307	5271456.68767291	2016-08-08	0
628	1009	2016	20161009	0	0	0.570046722888947	0	0	0	0	0	0.85068941116333	0	0.880981087684631	0	0	0	0	0.254972010850906	50.0635604858398	6.80272102355957	58.9623985290527	11.799409866333	0	23.4211597442627	0	45.7249717712402	94.9838562011719	100	93.4012832641602	99.1150436401367	100	98.2434234619141	100	95.6144790649414	2	2399.43798828125	952.942810058594	0	684.762817382812	1	0	0.836563110351562	0.975990176200867	2	573560.69866268	5270891.2258961	2016-08-10	0
629	1009	2016	20161009	0	0	0	0	0	0	0	0	0.88002347946167	0	0.82915872335434	0	0	1.25470495223999	0	1.12187695503235	41.5566596984863	0	52.8588714599609	2.94985198974609	0	26.3488101959229	0	29.406759262085	95.8052215576172	100	94.4550018310547	100	100	97.7415313720703	100	97.2972869873047	2	3144.13696289062	1564.60900878906	0	1320	1	0	0.836563110351562	0.975990176200867	2	572833.016186806	5271229.29192125	2016-08-12	0
630	1009	2016	20161009	0	0	0	0	0	0	0	0	0.205338805913925	0	0.380031108856201	0	0	0.125470504164696	0	0.254972010850906	66.5884399414062	0	66.6206130981445	20.6489696502686	0	64.8264312744141	0	72.5820236206055	91.8451232910156	100	92.2611770629883	98.2300872802734	100	92.8481826782227	100	90.6680297851562	100	3814.25	1777.10400390625	0	1430.28002929688	0	0	NA	NA	2	572740.820127194	5272061.30057285	2016-07-24	0
631	1009	2016	20161009	0	0	0	0	0	0	0	0	0.997359871864319	4.0816330909729	1.14009296894073	2.65486693382263	0	0.501882076263428	0	0.254972010850906	51.6280403137207	40.8163299560547	72.6665496826172	23.598819732666	0	39.7323303222656	0	41.9853782653809	95.1011962890625	95.9183731079102	92.2266387939453	97.3451309204102	100	96.8632431030273	100	96.3284072875977	100	3956.81689453125	2184.03295898438	0	2030.49304199219	0	0	NA	NA	2	572196.693120653	5271696.23607281	2016-04-15	0
632	1009	2016	20161009	9.24024677276611	0	8.27431297302246	0	0	7.02634906768799	0	9.28097915649414	0.85068941116333	8.16326522827148	0.863707005977631	6.19469022750854	0	2.13299894332886	0	1.37684905529022	75.8775787353516	95.2380981445312	80.1520233154297	61.9468994140625	0	80.3011322021484	102.564102172852	80.4011535644531	82.0475234985352	91.8367309570312	79.3573989868164	93.8053131103516	100	86.5746536254883	100	84.0387573242188	100	2117.28588867188	240	0	180	0	0	NA	NA	2	574436.873440871	5271092.54783663	2016-04-29	0
633	1009	2016	20161009	5.60281610488892	0	5.7695631980896	0	0	0.250941008329391	0	3.67159605026245	0.821355223655701	4.0816330909729	0.725513875484467	7.07964611053467	20	2.13299894332886	7.69230699539185	1.37684905529022	62.3838806152344	74.8299331665039	76.0637969970703	73.7463226318359	266.666687011719	42.2417411804199	102.564102172852	53.2041511535645	87.9436798095703	95.9183731079102	82.138542175293	92.9203567504883	80	95.8594665527344	92.3076934814453	91.9938812255859	100	2406.92700195312	150	0	30	0	0	NA	NA	3	574243.351209655	5271341.83543657	2016-05-02	0
634	1009	2016	20161009	0	0	0	0	0	0	0	0	1.02669405937195	0	0.932803571224213	0.884955823421478	0	0.627352595329285	0	0.356960713863373	55.1481399536133	40.8163299560547	63.2233505249023	23.598819732666	0	26.3488101959229	0	29.5767498016357	94.2798461914062	97.9591827392578	93.0903472900391	98.2300872802734	100	97.9924697875977	100	97.6032562255859	100	3737.37890625	1994.49194335938	0	1783.17102050781	0	0	NA	NA	2	572419.459385818	5271649.55802795	2016-05-06	0
635	1009	2016	20161009	0.821355223655701	0	4.71583986282349	0	0	0.125470504164696	0	0.0509943887591362	1.14402997493744	0	1.57194697856903	0	0	0.501882076263428	0	0.458949506282806	63.655029296875	95.2380981445312	67.4843063354492	135.693206787109	0	100.376403808594	0	69.1823883056641	93.2531509399414	93.8775482177734	89.1345672607422	84.9557495117188	100	89.0840682983398	100	93.0137710571289	2	1659.51794433594	1005.78302001953	0	842.140075683594	1	0	0.836563110351562	0.975990176200867	2	574113.911377454	5270366.84204609	2016-05-11	0
636	1009	2016	20161009	0	0	0	0	0	0	0	0	0.293341189622879	0	0.673691511154175	0	0	0.250941008329391	0	0.254972010850906	48.2057304382324	0	49.2313003540039	0	0	56.0434989929199	0	53.8840713500977	93.9571685791016	100	94.4031829833984	100	100	92.4717712402344	100	93.2177429199219	100	3246.93701171875	1259.28601074219	0	1075.40698242188	0	0	NA	NA	2	573186.582788773	5271665.87805252	2016-05-16	0
637	1009	2016	20161009	0	0	0.0172741394490004	0	0	0	0	0	1.056028008461	0	1.76196205615997	0.884955823421478	0	0.250941008329391	0	1.1728709936142	66.7839965820312	74.8299331665039	68.0601119995117	88.4955673217773	0	54.3705596923828	0	77.0015335083008	93.4584884643555	95.9183731079102	93.1594390869141	92.9203567504883	100	95.3575897216797	100	92.6568069458008	2	2698.8330078125	632.850708007812	0	1747.48400878906	1	0	0.836563110351562	0.975990176200867	2	572727.355986807	5270234.75842675	2016-05-16	0
638	1009	2016	20161009	0	0	0.241837993264198	0	0	0	0	0	0.205338805913925	0	0.345482796430588	0	0	0	0	0	70.8907775878906	170.067993164062	68.2328567504883	171.091400146484	400	122.542900085449	205.128204345703	86.1805191040039	91.2877731323242	87.7550964355469	91.3974761962891	81.4159317016602	60	83.6888427734375	84.6153869628906	88.577262878418	100	3886.2451171875	1650	0	1080	0	0	NA	NA	1	573087.616514465	5272388.91217849	2016-05-23	0
639	1009	2016	20161009	0.381343513727188	0	3.45482802391052	0	0	0	0	0.0509943887591362	0.85068941116333	0	1.10554504394531	0	0	0.501882076263428	0	0.56093829870224	61.1127395629883	176.870697021484	61.3807792663574	117.994102478027	266.666687011719	89.0840682983398	256.410186767578	68.3324813842773	93.8691711425781	83.673469543457	91.0692672729492	89.3805313110352	80	90.5897064208984	92.3076934814453	93.0137710571289	2	1871.09594726562	926.606689453125	0	721.248901367188	1	0	0.836563110351562	0.975990176200867	1	573946.672440912	5270529.66400534	2016-05-27	0
640	1009	2016	20161009	0.14667059481144	0	1.05372297763824	0	0	0	0	0	0.14667059481144	0	0.345482796430588	0	0	0	0	0	74.313102722168	163.26530456543	72.6665496826172	162.241897583008	200	112.923500061035	153.846206665039	85.8405609130859	90.2317428588867	75.5102005004883	89.5146026611328	76.1061935424805	100	85.6963577270508	84.6153869628906	88.5262603759766	100	3884.85498046875	1592.26293945312	0	930	0	0	NA	NA	2	573238.922354746	5272472.73166609	2016-06-03	0
641	1009	2016	20161009	0	0	0	0	0	0	0	0	1.34936904907227	0	1.12281894683838	0	0	2.63488101959229	0	1.52983200550079	42.9255905151367	6.80272102355957	56.2561187744141	11.799409866333	0	39.3140907287598	0	38.585750579834	96.0985565185547	100	94.3513565063477	99.1150436401367	100	96.1104125976562	100	96.5323791503906	2	3318.0869140625	1548.708984375	0	1622.498046875	1	0	0.836563110351562	0.975990176200867	2	572555.692397592	5271132.4084739	2016-06-04	0
642	1009	2016	20161009	0	0	0.0172741394490004	0	0	0	0	0	1.11469602584839	0	1.9692519903183	0.884955823421478	0	0.250941008329391	0	1.22386503219604	67.8595886230469	20.4081592559814	72.4938125610352	76.6961669921875	0	49.3517303466797	0	81.0810775756836	93.370491027832	100	92.6412124633789	94.6902618408203	100	95.8594665527344	100	92.0958709716797	2	2753.63403320312	641.326721191406	0	1797.248046875	1	0	0.836563110351562	0.975990176200867	2	572649.986422193	5270239.10244348	2016-06-15	0
643	1009	2016	20161009	4.25344705581665	0	5.42407989501953	0	0	0	0	1.58082604408264	0.938691675662994	0	0.777336299419403	0	0	1.88205802440643	0	1.37684905529022	69.6196365356445	40.8163299560547	82.685546875	38.3480796813965	0	36.8046798706055	0	46.5748710632324	84.716926574707	97.9591827392578	79.530143737793	97.3451309204102	100	96.48681640625	100	92.3508377075195	100	2684.791015625	276.586303710938	0	67.0820388793945	0	0	NA	NA	2	574354.281613487	5271654.55103111	2016-06-19	0
644	1009	2016	20161009	7.45086479187012	0	8.48160266876221	0	0	0.376411586999893	0	6.32330513000488	1.14402997493744	0	1.05372297763824	0	0	1.38017594814301	0	1.42784297466278	89.8601837158203	0	92.9924468994141	5.8997049331665	0	61.0623207092285	0	89.0702133178711	73.5699615478516	100	73.7778472900391	100	100	87.2020111083984	100	73.4319229125977	100	2643.57690429688	408.044097900391	0	254.558395385742	0	0	NA	NA	2	574776.995895286	5271719.13929783	2016-06-28	0
645	1009	2016	20161009	0.88002347946167	0	3.5066499710083	0	0	0	0	0	0.733352899551392	0	1.10554504394531	0	0	0.501882076263428	0	0.71392148733139	59.6460304260254	68.0272064208984	60.4594917297363	100.294998168945	0	77.3734817504883	51.2820510864258	64.9328536987305	93.3998336791992	95.9183731079102	91.0001831054688	92.9203567504883	100	91.9698867797852	100	93.3197326660156	2	2005.29296875	816.088317871094	0	590.931518554688	1	0	0.836563110351562	0.975990176200867	2	573921.828420201	5270680.65617028	2016-07-08	0
646	1009	2016	20161009	0	0	0.0172741394490004	0	0	0	0	0	1.46670603752136	0	1.90015494823456	0	0	0.627352595329285	0	1.52983200550079	73.3352890014648	54.4217681884766	78.0215377807617	35.3982315063477	0	46.8423309326172	51.2820510864258	80.2311782836914	92.7544708251953	95.9183731079102	91.9157028198242	97.3451309204102	100	96.3613586425781	100	92.2998504638672	2	2954.65698242188	780	0	1905.88598632812	1	0	0.836563110351562	0.975990176200867	2	572489.646963289	5270310.12872151	2016-07-11	0
647	1009	2016	20161009	0	0	0	0	0	0	0	0	0.14667059481144	0	0.466401785612106	0	0	0.250941008329391	0	0.203977599740028	49.574649810791	0	49.1737213134766	23.598819732666	0	75.2823104858398	0	58.8135299682617	93.83984375	100	94.3513565063477	99.1150436401367	100	89.8368911743164	100	92.7587966918945	100	3360.13403320312	1318.97705078125	0	1077.07897949219	0	0	NA	NA	2	573144.206785547	5271787.80967376	2016-07-13	0
648	1009	2016	20161009	8.41889095306396	0	7.82518577575684	0	0	5.26976203918457	0	8.66904640197754	1.02669405937195	8.16326522827148	1.01917397975922	6.19469022750854	0	2.76035094261169	7.69230699539185	1.27486002445221	80.6688232421875	74.8299331665039	88.2132797241211	61.9468994140625	66.6666564941406	57.716438293457	76.9230804443359	64.9328536987305	78.9087677001953	91.8367309570312	77.3708724975586	93.8053131103516	100	89.9623565673828	92.3076934814453	85.1606292724609	100	2353.42309570312	0	0	90	0	0	NA	NA	2	574500.549364904	5271380.66910181	2016-07-21	0
649	1009	2016	20161009	0	0	0	0	0	0	0	0	0.586682319641113	0	0.915529370307922	0	0	0.250941008329391	0	0.458949506282806	50.4546813964844	34.0136108398438	51.6496810913086	23.598819732666	0	11.7105798721313	51.2820510864258	24.8172702789307	94.3678512573242	97.9591827392578	94.4377288818359	98.2300872802734	100	99.121696472168	100	97.5522689819336	2	2803.03393554688	1120.08898925781	0	870.51708984375	1	0	0.836563110351562	0.975990176200867	2	573298.110941566	5271187.90320487	2016-06-06	0
650	1009	2016	20161009	0	0	0	0	0	0	0	0	0.792021095752716	0	0.863707005977631	0	0	1.00376403331757	0	1.01988804340363	38.0365715026855	6.80272102355957	54.9893493652344	20.6489696502686	0	31.3676300048828	0	40.9654884338379	96.5385665893555	100	94.4377288818359	99.1150436401367	100	96.8632431030273	100	96.1244277954102	2	2792.5791015625	1306.98095703125	0	1186.80200195312	1	0	0.836563110351562	0.975990176200867	2	573019.3052072	5270880.46233051	2016-06-08	0
651	1009	2016	20161009	0.674684584140778	0	2.76386308670044	0	0	0	0	0	0.674684584140778	0	0.742788016796112	0	0	0.125470504164696	0	1.07088196277618	58.9615707397461	27.210880279541	59.1927185058594	17.6991195678711	0	20.911750793457	0	48.6146507263184	93.3118209838867	97.9591827392578	91.3974761962891	98.2300872802734	100	98.2434234619141	100	95.3595123291016	2	2347.10400390625	644.127319335938	0	375.898895263672	1	0	0.836563110351562	0.975990176200867	2	573830.916063275	5271032.92162034	2016-06-13	0
652	1009	2016	20161009	0	0	1.36465704441071	0	0	0	0	0	0.674684584140778	0	0.708239793777466	0	0	0.125470504164696	0	0.764915883541107	44.3922996520996	0	58.2714309692383	2.94985198974609	0	33.0405693054199	0	46.404899597168	95.0131988525391	100	92.0538864135742	100	100	96.6122970581055	100	94.5436019897461	100	2773.17504882812	666.108093261719	0	483.735504150391	0	0	NA	NA	2	573735.478644512	5271483.82375199	2016-04-18	0
653	1009	2016	20161009	0	0	0	0	0	0	0	0	0.733352899551392	0	0.82915872335434	0	0	1.00376403331757	0	1.07088196277618	39.2099304199219	0	51.8224182128906	0	0	20.0752792358398	0	27.3669891357422	96.0692291259766	100	94.714111328125	100	100	98.2434234619141	100	97.5012664794922	2	2930.18798828125	1400.71398925781	0	1146.29797363281	1	0	0.836563110351562	0.975990176200867	2	573037.389183667	5271090.47694523	2016-04-20	0
654	1009	2016	20161009	0	0	0	0	0	0	0	0	0.586682319641113	0	0.811884582042694	0	0	0.376411586999893	0	0.203977599740028	52.5080718994141	0	52.8012886047363	23.598819732666	0	17.1476402282715	0	26.3470993041992	94.1625137329102	100	94.2649765014648	98.2300872802734	100	98.6198272705078	100	96.8893432617188	100	2811.68994140625	1021.76300048828	0	780.576721191406	0	0	NA	NA	2	573396.718512165	5271273.84114007	2016-04-22	0
655	1009	2016	20161009	0.352009385824203	0	2.6947660446167	0	0	0	0	0	0.117336496710777	0	0.431853502988815	0	0	0	0	0.0509943887591362	67.6640167236328	47.6190490722656	71.3422012329102	56.0471992492676	266.666687011719	84.9017181396484	102.564102172852	69.8623123168945	90.4077529907227	95.9183731079102	87.5453414916992	95.5752182006836	80	88.3312530517578	92.3076934814453	90.8210067749023	100	3555.34790039062	1210.82604980469	0	570	0	0	NA	NA	2	573603.539067048	5272285.23116264	2016-06-16	0
656	1009	2016	20161009	0	0	0.587320804595947	0	0	0	0	0	0.176004692912102	0	0.466401785612106	0	0	0	0	0	53.7792091369629	258.503387451172	59.9412689208984	194.690307617188	466.666687011719	85.3199462890625	384.615386962891	63.233039855957	93.1944885253906	75.5102005004883	91.1556396484375	76.9911499023438	60	88.2057723999023	69.2307662963867	91.5349273681641	100	3368.82788085938	1064.04895019531	0	600	0	0	NA	NA	1	573601.778896065	5272084.14537643	2016-06-22	0
657	1009	2016	20161009	8.88823699951172	0	8.55069923400879	0	0	6.14805507659912	0	10.3008699417114	1.14402997493744	0	1.10554504394531	4.42477893829346	0	2.50940990447998	0	1.32585394382477	88.6868133544922	20.4081592559814	92.5318069458008	38.3480796813965	0	63.1534881591797	0	74.2818298339844	74.6259918212891	100	74.6761093139648	95.5752182006836	100	88.9586029052734	100	77.3584899902344	100	2430.74096679688	150	0	0	0	0	NA	NA	2	574638.431090085	5271498.22770579	2016-06-26	0
658	1009	2016	20161009	3.93077206611633	0	6.35688400268555	0	0	0	0	1.1728709936142	1.02669405937195	0	0.880981087684631	0	0	1.38017594814301	0	1.27486002445221	71.4774627685547	13.6054401397705	89.8831100463867	23.598819732666	0	36.8046798706055	0	61.0232887268066	81.6075134277344	100	76.9217529296875	98.2300872802734	100	96.2358932495117	100	88.4752731323242	100	2794.35205078125	420	0	108.166496276855	0	0	NA	NA	2	574447.66459943	5271833.03817302	2016-07-02	0
659	1009	2016	20161009	0	0	0	0	0	0	0	0	0.792021095752716	4.0816330909729	0.604594886302948	1.76991200447083	20	0.376411586999893	15.3846101760864	0.662927091121674	44.9789810180664	54.4217681884766	52.8588714599609	23.598819732666	333.333312988281	15.8929300308228	205.128204345703	31.2765598297119	94.7491912841797	95.9183731079102	94.0922470092773	98.2300872802734	80	98.8707733154297	84.6153869628906	96.3793869018555	100	3161.40795898438	1410	0	1179.57604980469	0	0	NA	NA	2	572996.838323891	5271386.09124135	2016-07-03	0
660	1009	2016	20161009	0	0	0.621869087219238	0	0	0	0	0	0.85068941116333	0	0.898255288600922	0	0	0.125470504164696	0	0.305966287851334	51.7258186340332	27.210880279541	60.1140098571777	11.799409866333	66.6666564941406	14.6382303237915	102.564102172852	39.435661315918	94.4851837158203	97.9591827392578	93.0730667114258	99.1150436401367	100	98.8707733154297	92.3076934814453	96.3284072875977	2	2489.27709960938	902.496520996094	0	635.688598632812	1	0	0.836563110351562	0.975990176200867	2	573567.684415837	5271021.3604264	2016-07-05	0
661	1009	2016	20161009	0	0	0.950077712535858	0	0	0	0	0	0.557348191738129	0	0.656417429447174	0	0	0.125470504164696	0	0.662927091121674	40.872200012207	0	56.371280670166	5.8997049331665	0	53.952320098877	0	49.4645614624023	95.1892013549805	100	92.3475570678711	100	100	93.9774169921875	100	94.0336532592773	100	2902.4130859375	702.281982421875	0	563.648803710938	0	0	NA	NA	2	573742.207281046	5271626.1244586	2016-07-12	0
662	1009	2016	20161009	11.8216495513916	0	10.0881004333496	7.96460199356079	0	16.1856994628906	0	14.3294200897217	1.32003498077393	0	0.984625995159149	0	0	2.50940990447998	0	1.37684905529022	93.6736068725586	68.0272064208984	89.1921463012695	82.5958709716797	266.666687011719	94.9393463134766	102.564102172852	91.6199188232422	74.7139892578125	95.9183731079102	75.4016265869141	86.7256622314453	80	77.1643676757812	92.3076934814453	76.4405899047852	100	2060.4130859375	256.320098876953	0	180	0	0	NA	NA	2	574601.546717346	5271099.27143364	2016-07-18	0
663	1009	2016	20161009	0	0	0.932803571224213	0	0	0	0	0	0.85068941116333	0	0.863707005977631	0	0	0	0	0.254972010850906	52.3125114440918	0	57.7532081604004	0	0	40.5688018798828	0	46.9148406982422	94.807861328125	100	93.193977355957	100	100	96.1104125976562	100	95.5124969482422	2	2314.6708984375	931.933471679688	0	666.108093261719	1	0	0.836563110351562	0.975990176200867	2	573623.05972322	5270831.63610172	2016-07-19	0
664	1009	2016	20161009	0.234672904014587	0	2.02107501029968	0	0	0	0	0	0.674684584140778	2.04081606864929	0.690965712070465	0.884955823421478	0	0.125470504164696	0	1.07088196277618	54.561450958252	27.210880279541	56.7167587280273	11.799409866333	0	13.3835201263428	0	41.3054618835449	93.9571685791016	97.9591827392578	92.2093734741211	99.1150436401367	100	98.9962387084961	100	96.0734329223633	2	2529.44702148438	641.326721191406	0	390	1	0	0.836563110351562	0.975990176200867	2	573760.603913325	5271206.30199608	2016-07-26	0
665	1009	2016	20161009	15.4590797424316	2.04081606864929	11.1245498657227	13.2743396759033	0	25.4705104827881	0	18.4599704742432	1.43737196922302	0	1.38193094730377	0	0	1.00376403331757	0	1.83579802513123	105.016098022461	183.673492431641	101.168899536133	135.693206787109	200	122.124603271484	153.846206665039	116.94709777832	63.8897018432617	83.673469543457	69.3384017944336	64.6017684936523	100	49.9372596740723	84.6153869628906	58.6945381164551	100	2254.99389648438	510	0	212.13200378418	0	0	NA	NA	2	575020.434371343	5271374.23195188	2016-07-28	0
666	1009	2016	20161009	7.97887897491455	0	7.22059106826782	0	0	1.5056459903717	0	6.22131586074829	0.821355223655701	6.12244892120361	0.794610381126404	4.42477893829346	0	2.50940990447998	0	1.37684905529022	68.935173034668	81.6326522827148	73.2999267578125	47.197639465332	0	79.8828964233398	25.6410293579102	76.3216018676758	85.4209365844727	93.8775482177734	82.3803787231445	95.5752182006836	100	91.2170562744141	100	87.3023986816406	100	2107.9140625	313.209197998047	0	234.307495117188	0	0	NA	NA	2	574301.498423073	5271044.45767405	2016-07-31	0
667	1009	2016	20161009	0	0	0	0	0	0	0	0	1.58404195308685	12.2448997497559	1.34738302230835	10.6194696426392	0	2.38393998146057	0	1.6318199634552	51.3347015380859	129.251693725586	63.050609588623	100.294998168945	0	41.4052696228027	51.2820510864258	46.2349090576172	95.2478713989258	87.7550964355469	93.9886016845703	89.3805313110352	100	96.1104125976562	100	95.9714431762695	2	3212.10205078125	1295.22204589844	0	1718.13903808594	1	0	0.836563110351562	0.975990176200867	2	572485.038680748	5270845.24398078	2016-08-02	0
668	1009	2016	20161009	3.7254331111908	0	4.94040393829346	0	0	0	0	1.32585394382477	0.909357607364655	0	0.673691511154175	0.884955823421478	0	1.88205802440643	0	1.1728709936142	60.6238403320312	0	74.3363876342773	26.5486698150635	0	35.1317405700684	0	43.3452301025391	89.1463775634766	100	83.3131790161133	98.2300872802734	100	96.7377700805664	100	94.5436019897461	100	2568.462890625	228.473205566406	0	189.736694335938	0	0	NA	NA	2	574204.724008622	5271478.6856384	2016-08-05	0
669	1009	2016	20161009	0	0	0.362756997346878	0	0	0	0	0	0.440011709928513	0	0.535498380661011	0	0	0	0	0.0509943887591362	51.823600769043	217.687103271484	56.0257911682129	162.241897583008	333.333312988281	82.8105392456055	358.974395751953	56.9437408447266	93.5464935302734	65.3061218261719	92.03662109375	77.876106262207	40	88.5821762084961	53.8461494445801	92.6568069458008	100	3234.71801757812	942.019104003906	0	543.323120117188	0	0	NA	NA	1	573638.386268295	5271982.4049056	2016-08-08	0
670	1009	2016	20161009	1.02669405937195	0	3.02297401428223	0	0	0	0	0	0.704018771648407	0	0.690965712070465	0	0	0.250941008329391	0	1.07088196277618	59.0593490600586	0	58.5593414306641	17.6991195678711	0	20.911750793457	0	48.7846298217773	93.0184783935547	100	91.1729125976562	98.2300872802734	100	98.4943466186523	100	95.3595123291016	2	2379.6640625	590.931518554688	0	323.109893798828	1	0	0.836563110351562	0.975990176200867	2	573854.422012251	5271088.66107924	2016-08-10	0
671	1009	2016	20161009	0	0	0	0	0	0	0	0	0.792021095752716	4.0816330909729	0.604594886302948	1.76991200447083	20	0.501882076263428	15.3846101760864	0.611932694911957	45.4678802490234	54.4217681884766	52.1679000854492	26.5486698150635	400	15.8929300308228	205.128204345703	33.4863204956055	94.6611862182617	95.9183731079102	94.2131729125977	98.2300872802734	80	98.8707733154297	84.6153869628906	96.1244277954102	100	3203.82592773438	1440.31298828125	0	1213.42504882812	0	0	NA	NA	2	572962.383952126	5271442.12015294	2016-08-12	0
672	1009	2016	20161009	0.909357607364655	0	2.76386308670044	0	0	0	0	0	0.821355223655701	2.04081606864929	0.656417429447174	0.884955823421478	0	0.501882076263428	0	1.07088196277618	56.4192810058594	27.210880279541	59.5957794189453	11.799409866333	0	20.4935207366943	0	44.0251617431641	93.0184783935547	97.9591827392578	91.25927734375	99.1150436401367	100	98.6198272705078	100	95.8184585571289	2	2505.85302734375	547.448608398438	0	300	1	0	NA	NA	2	573866.816121425	5271242.46621803	2016-07-24	0
673	1011	2016	20161011	0	0	0	0	0	0	0	0	2.08272194862366	0	1.796511054039	0	0	2.13299894332886	0	2.29474806785583	52.5080718994141	74.8299331665039	63.1081886291504	58.9970512390137	200	43.4964408874512	128.205093383789	47.9347305297852	95.0718688964844	83.673469543457	93.0730667114258	90.2654876708984	80	95.3575897216797	76.9230804443359	95.4105072021484	1	755.380676269531	750.599670410156	1	270	0	0	0.910714328289032	0	2	569178	5263433	2016-04-05	1
674	1011	2016	20161011	0	0	0	0	0	0	0	0	1.93605196475983	0	1.796511054039	2.65486693382263	0	1.75658702850342	0	2.19275903701782	50.8457984924316	13.6054401397705	62.1869010925293	44.2477912902832	0	34.713508605957	0	46.5748710632324	94.5731887817383	100	93.2803573608398	96.4601669311523	100	96.2358932495117	100	95.5124969482422	1	560.446228027344	844.807678222656	1	60	0	0	0.910714328289032	0	2	568987	5263348	2016-04-13	1
675	1011	2016	20161011	0	0	0	0	0	0	0	0	2.61073589324951	0	1.95197796821594	0	0	3.26223301887512	0	3.56960701942444	76.6598205566406	27.210880279541	75.4879913330078	29.4985294342041	0	71.9364318847656	0	90.9399871826172	90.9357604980469	97.9591827392578	91.5529479980469	97.3451309204102	100	93.6010131835938	100	89.2401809692383	1	976.729187011719	1321.36303710938	1	210	0	0	0.910714328289032	0	2	569161	5262863	2016-04-15	1
676	1011	2016	20161011	0	0	0	0	0	0	0	0	0.938691675662994	0	0.915529370307922	0	0	0.501882076263428	0	0.96889340877533	58.2771110534668	54.4217681884766	59.8836898803711	47.197639465332	0	58.9711418151855	51.2820510864258	70.202278137207	93.9571685791016	95.9183731079102	92.7966766357422	96.4601669311523	100	94.855712890625	100	92.8607864379883	3	403.608703613281	1425.23706054688	0	780	0	1	0	0	2	568119	5263240	2016-04-18	1
677	1011	2016	20161011	0	0	0	0	0	0	0	0	2.28806090354919	0	1.90015494823456	0.884955823421478	0	2.13299894332886	0	3.11065793037415	67.0773468017578	102.040802001953	65.1810913085938	73.7463226318359	0	51.0246810913086	25.6410293579102	67.4825668334961	92.3144607543945	91.8367309570312	92.6757736206055	90.2654876708984	100	94.7302398681641	100	93.3197326660156	1	920.271728515625	960	1	361.247802734375	0	0	0.910714328289032	0	2	569317	5263221	2016-04-26	1
678	1011	2016	20161011	0	0	0	0	0	0	0	0	2.20005893707275	4.0816330909729	1.76196205615997	4.42477893829346	0	2.25846910476685	0	2.24375295639038	63.0683517456055	74.8299331665039	60.977710723877	56.0471992492676	0	52.2793807983398	0	59.3234710693359	93.4878234863281	95.9183731079102	93.3494567871094	94.6902618408203	100	94.4792861938477	100	94.186637878418	1	1113.64294433594	778.845275878906	1	630	0	0	0	0.812873482704163	2	569554	5263420	2016-05-09	1
679	1011	2016	20161011	0	0	0	0	0	0	0	0	0.938691675662994	0	0.690965712070465	0	0	0.501882076263428	0	0.203977599740028	71.0863418579102	54.4217681884766	56.0257911682129	64.8967514038086	266.666687011719	96.1940612792969	153.846206665039	68.1624984741211	91.9331207275391	95.9183731079102	93.2630767822266	94.6902618408203	80	90.5897064208984	92.3076934814453	92.9627838134766	3	648.999206542969	1668.17297363281	0	1020.44097900391	0	1	0	0	2	567905	5263138	2016-05-26	1
680	1011	2016	20161011	0	0	0	0	0	0	0	0	2.40539693832397	10.2040796279907	1.86560702323914	7.07964611053467	0	3.88958597183228	15.3846101760864	2.65170788764954	72.0641403198242	149.659896850586	65.0083465576172	94.3952789306641	266.666687011719	79.0464172363281	205.128204345703	72.9219818115234	92.1677932739258	87.7550964355469	92.7275772094727	91.1504364013672	100	92.0953598022461	84.6153869628906	92.5038223266602	1	1092.01599121094	971.648071289062	1	540.832702636719	0	0	0	0.812873482704163	2	569480	5263207	2016-05-29	1
681	1011	2016	20161011	0	0	0	0	0	0	0	0	2.20005893707275	0	1.83105897903442	0	0	2.63488101959229	0	2.54972004890442	65.4150772094727	27.210880279541	65.641731262207	17.6991195678711	133.333297729492	46.005859375	102.564102172852	52.8641891479492	92.5784683227539	97.9591827392578	92.7103118896484	99.1150436401367	100	94.9811782836914	92.3076934814453	95.0535430908203	1	670.820373535156	976.729187011719	1	94.8683319091797	0	0	0.910714328289032	0	2	569043	5263196	2016-06-08	1
682	1011	2016	20161011	0	0	0	0	0	0	0	0	2.20005893707275	0	1.83105897903442	0	0	2.885822057724	0	2.54972004890442	67.0773468017578	27.210880279541	66.6206130981445	11.799409866333	0	49.7699699401855	51.2820510864258	53.3741302490234	92.3438034057617	97.9591827392578	92.5721206665039	99.1150436401367	100	94.7302398681641	100	94.7985687255859	1	684.762817382812	1006.23101806641	1	90	0	0	0.910714328289032	0	2	569033	5263180	2016-06-13	1
683	1011	2016	20161011	0	0	0	0	0	0	0	0	2.02405405044556	0	1.71013998985291	0	0	1.75658702850342	0	2.09077000617981	48.0101699829102	6.80272102355957	61.3807792663574	20.6489696502686	0	35.9682197570801	0	43.3452301025391	95.482536315918	100	93.3321762084961	95.5752182006836	100	96.1104125976562	100	95.7164688110352	1	632.850708007812	735.458984375	1	150	0	0	0.910714328289032	0	2	569070	5263437	2016-06-29	1
684	1011	2016	20161011	0	0	0	0	0	0	0	0	1.6720449924469	0	1.6237690448761	0	0	0.627352595329285	0	1.32585394382477	43.7078285217285	20.4081592559814	48.5979194641113	44.2477912902832	0	37.6411590576172	0	31.6165199279785	95.8052215576172	100	95.3532562255859	96.4601669311523	100	96.1104125976562	100	96.9403381347656	1	816.088317871094	420	1	300	0	0	0.910714328289032	0	2	569214	5263744	2016-07-02	1
685	1011	2016	20161011	0	0	0	0	0	0	0	0	1.99471998214722	0	1.81378495693207	0	0	2.00752806663513	0	2.19275903701782	56.3214988708496	27.210880279541	63.3960990905762	32.4483795166016	0	38.8958587646484	51.2820510864258	45.7249717712402	93.7225036621094	97.9591827392578	93.1076202392578	99.1150436401367	100	95.734001159668	100	95.4615020751953	1	579.396179199219	902.496520996094	1	60	0	0	0.910714328289032	0	2	568976	5263310	2016-07-15	1
686	1011	2016	20161011	0	0	0	0	0	0	0	0	1.5547080039978	14.2857103347778	1.69286596775055	7.07964611053467	40	1.88205802440643	30.769229888916	1.68281495571136	50.6502418518066	122.448997497559	60.6898193359375	67.8466110229492	466.666687011719	30.5311603546143	307.692291259766	39.605640411377	94.8665313720703	85.7142868041992	93.4012832641602	92.9203567504883	60	96.2358932495117	69.2307662963867	96.1244277954102	1	379.473297119141	885.889404296875	1	120	0	0	0.910714328289032	0	3	568788	5263389	2016-08-01	1
687	1011	2016	20161011	0	0	0	0	0	0	0	0	1.37870299816132	0	1.52012395858765	2.65486693382263	0	2.00752806663513	0	1.42784297466278	54.7570190429688	34.0136108398438	62.3596496582031	70.7964630126953	133.333297729492	39.7323303222656	102.564102172852	41.8153991699219	93.9571685791016	97.9591827392578	93.0903472900391	93.8053131103516	100	96.3613586425781	92.3076934814453	96.0224380493164	1	276.586303710938	1056.8349609375	1	300	0	0	0.910714328289032	0	2	568617	5263297	2016-08-04	1
688	1011	2016	20161011	0	0	0	0	0	0	0	0	2.22939300537109	0	1.86560702323914	3.53982305526733	0	2.25846910476685	0	2.9066801071167	64.4372711181641	122.448997497559	64.7204437255859	106.194702148438	133.333297729492	54.7887916564941	102.564102172852	65.9527435302734	93.0184783935547	91.8367309570312	92.7275772094727	88.4955673217773	100	94.4792861938477	92.3076934814453	93.5237121582031	1	960.468627929688	900.499877929688	1	429.534606933594	0	0	0.910714328289032	0	2	569358	5263273	2016-08-07	1
689	1011	2016	20161011	0	0	0	0	0	0	0	0	2.20005893707275	4.0816330909729	1.76196205615997	4.42477893829346	0	2.25846910476685	0	2.24375295639038	63.0683517456055	74.8299331665039	60.977710723877	56.0471992492676	0	52.2793807983398	0	59.3234710693359	93.4878234863281	95.9183731079102	93.3494567871094	94.6902618408203	100	94.4792861938477	100	94.186637878418	1	1113.64294433594	778.845275878906	1	630	0	0	0	0.812873482704163	2	569554	5263420	2016-05-11	1
690	1011	2016	20161011	0	0	0	0	0	0	0	0	2.20005893707275	4.0816330909729	1.76196205615997	4.42477893829346	0	2.25846910476685	0	2.24375295639038	63.0683517456055	74.8299331665039	60.977710723877	56.0471992492676	0	52.2793807983398	0	59.3234710693359	93.4878234863281	95.9183731079102	93.3494567871094	94.6902618408203	100	94.4792861938477	100	94.186637878418	1	1113.64294433594	778.845275878906	1	630	0	0	0	0.812873482704163	2	569554	5263420	2016-05-12	1
691	1011	2016	20161011	0	0	0	0	0	0	0	0	2.20005893707275	4.0816330909729	1.76196205615997	4.42477893829346	0	2.25846910476685	0	2.24375295639038	63.0683517456055	74.8299331665039	60.977710723877	56.0471992492676	0	52.2793807983398	0	59.3234710693359	93.4878234863281	95.9183731079102	93.3494567871094	94.6902618408203	100	94.4792861938477	100	94.186637878418	1	1113.64294433594	778.845275878906	1	630	0	0	0	0.812873482704163	2	569554	5263420	2016-05-13	1
692	1011	2016	20161011	0	0	0	0	0	0	0	0	2.20005893707275	4.0816330909729	1.76196205615997	4.42477893829346	0	2.25846910476685	0	2.24375295639038	63.0683517456055	74.8299331665039	60.977710723877	56.0471992492676	0	52.2793807983398	0	59.3234710693359	93.4878234863281	95.9183731079102	93.3494567871094	94.6902618408203	100	94.4792861938477	100	94.186637878418	1	1113.64294433594	778.845275878906	1	630	0	0	0	0.812873482704163	2	569554	5263420	2016-05-16	1
693	1011	2016	20161011	0	0	0	0	0	0	0	0	2.20005893707275	4.0816330909729	1.76196205615997	4.42477893829346	0	2.25846910476685	0	2.24375295639038	63.0683517456055	74.8299331665039	60.977710723877	56.0471992492676	0	52.2793807983398	0	59.3234710693359	93.4878234863281	95.9183731079102	93.3494567871094	94.6902618408203	100	94.4792861938477	100	94.186637878418	1	1113.64294433594	778.845275878906	1	630	0	0	0	0.812873482704163	2	569554	5263420	2016-05-17	1
694	1011	2016	20161011	0	0	0	0	0	0	0	0	2.20005893707275	4.0816330909729	1.76196205615997	4.42477893829346	0	2.25846910476685	0	2.24375295639038	63.0683517456055	74.8299331665039	60.977710723877	56.0471992492676	0	52.2793807983398	0	59.3234710693359	93.4878234863281	95.9183731079102	93.3494567871094	94.6902618408203	100	94.4792861938477	100	94.186637878418	1	1113.64294433594	778.845275878906	1	630	0	0	0	0.812873482704163	2	569554	5263420	2016-05-18	1
695	1011	2016	20161011	0	0	0	0	0	0	0	0	2.20005893707275	4.0816330909729	1.76196205615997	4.42477893829346	0	2.25846910476685	0	2.24375295639038	63.0683517456055	74.8299331665039	60.977710723877	56.0471992492676	0	52.2793807983398	0	59.3234710693359	93.4878234863281	95.9183731079102	93.3494567871094	94.6902618408203	100	94.4792861938477	100	94.186637878418	1	1113.64294433594	778.845275878906	1	630	0	0	0	0.812873482704163	2	569554	5263420	2016-05-19	1
696	1011	2016	20161011	0	0	0	0	0	0	0	0	2.20005893707275	4.0816330909729	1.76196205615997	4.42477893829346	0	2.25846910476685	0	2.24375295639038	63.0683517456055	74.8299331665039	60.977710723877	56.0471992492676	0	52.2793807983398	0	59.3234710693359	93.4878234863281	95.9183731079102	93.3494567871094	94.6902618408203	100	94.4792861938477	100	94.186637878418	1	1113.64294433594	778.845275878906	1	630	0	0	0	0.812873482704163	2	569554	5263420	2016-05-20	1
697	1011	2016	20161011	0	0	0	0	0	0	0	0	2.20005893707275	0	1.83105897903442	0	0	2.885822057724	0	2.54972004890442	67.0773468017578	27.210880279541	66.6206130981445	11.799409866333	0	49.7699699401855	51.2820510864258	53.3741302490234	92.3438034057617	97.9591827392578	92.5721206665039	99.1150436401367	100	94.7302398681641	100	94.7985687255859	1	684.762817382812	1006.23101806641	1	90	0	0	0.910714328289032	0	2	569033	5263180	2016-06-15	1
698	1011	2016	20161011	0	0	0	0	0	0	0	0	2.20005893707275	0	1.83105897903442	0	0	2.885822057724	0	2.54972004890442	67.0773468017578	27.210880279541	66.6206130981445	11.799409866333	0	49.7699699401855	51.2820510864258	53.3741302490234	92.3438034057617	97.9591827392578	92.5721206665039	99.1150436401367	100	94.7302398681641	100	94.7985687255859	1	684.762817382812	1006.23101806641	1	90	0	0	0.910714328289032	0	2	569033	5263180	2016-06-17	1
699	1011	2016	20161011	0	0	0	0	0	0	0	0	2.20005893707275	0	1.83105897903442	0	0	2.885822057724	0	2.54972004890442	67.0773468017578	27.210880279541	66.6206130981445	11.799409866333	0	49.7699699401855	51.2820510864258	53.3741302490234	92.3438034057617	97.9591827392578	92.5721206665039	99.1150436401367	100	94.7302398681641	100	94.7985687255859	1	684.762817382812	1006.23101806641	1	90	0	0	0.910714328289032	0	2	569033	5263180	2016-06-20	1
700	1011	2016	20161011	0	0	0	0	0	0	0	0	2.20005893707275	0	1.83105897903442	0	0	2.885822057724	0	2.54972004890442	67.0773468017578	27.210880279541	66.6206130981445	11.799409866333	0	49.7699699401855	51.2820510864258	53.3741302490234	92.3438034057617	97.9591827392578	92.5721206665039	99.1150436401367	100	94.7302398681641	100	94.7985687255859	1	684.762817382812	1006.23101806641	1	90	0	0	0.910714328289032	0	2	569033	5263180	2016-06-22	1
701	1011	2016	20161011	0	0	0	0	0	0	0	0	2.40539693832397	0	1.84833300113678	0	0	3.76411509513855	0	2.9066801071167	69.9129791259766	0	68.5783386230469	17.6991195678711	0	65.2446670532227	0	66.6326675415039	91.9037933349609	100	92.3821029663086	99.1150436401367	100	93.2245864868164	100	92.4528274536133	1	807.774719238281	1083.74401855469	1	180	0	0	0.910714328289032	0	2	569115.888	5263101.829	2016-04-20	1
702	1011	2016	20161011	0	0	0	0	0	0	0	0	2.22939300537109	8.16326522827148	1.86560702323914	5.30973386764526	0	3.01129198074341	0	2.804692029953	67.7618103027344	149.659896850586	64.4901275634766	97.3451309204102	0	69.0087814331055	102.564102172852	70.542236328125	92.6664733886719	87.7550964355469	92.7621383666992	91.1504364013672	100	93.2245864868164	100	92.8607864379883	1	1026.15795898438	934.3447265625	1	483.735504150391	0	0	0	0.812873482704163	2	569421.7165	5263251.768	2016-04-22	1
703	1011	2016	20161011	0	0	0	0	0	0	0	0	2.34672904014587	10.2040796279907	1.83105897903442	6.19469022750854	40	2.885822057724	23.0769195556641	2.49872493743896	66.0017623901367	129.251693725586	64.6052932739258	94.3952789306641	466.666687011719	65.2446670532227	230.769195556641	67.8225402832031	93.0478134155273	89.7959213256836	92.8312301635742	91.1504364013672	60	93.4755325317383	76.9230804443359	93.2687377929688	1	1070.7939453125	882.83642578125	1	553.172729492188	0	0	0	0.812873482704163	2	569495.4924	5263300.332	2016-04-28	1
704	1011	2016	20161011	0	0	0	0	0	0	0	0	2.20005893707275	4.0816330909729	1.76196205615997	4.42477893829346	0	2.25846910476685	0	2.24375295639038	63.0683517456055	74.8299331665039	60.977710723877	56.0471992492676	0	52.2793807983398	0	59.3234710693359	93.4878234863281	95.9183731079102	93.3494567871094	94.6902618408203	100	94.4792861938477	100	94.186637878418	1	1113.64294433594	778.845275878906	1	630	0	0	0	0.812873482704163	2	569554.0831	5263419.425	2016-05-02	1
705	1011	2016	20161011	0	0	0	0	0	0	0	0	2.34672904014587	10.2040796279907	1.83105897903442	6.19469022750854	40	2.885822057724	23.0769195556641	2.49872493743896	66.0017623901367	129.251693725586	64.6052932739258	94.3952789306641	466.666687011719	65.2446670532227	230.769195556641	67.8225402832031	93.0478134155273	89.7959213256836	92.8312301635742	91.1504364013672	60	93.4755325317383	76.9230804443359	93.2687377929688	1	1070.7939453125	882.83642578125	1	553.172729492188	0	0	0	0.812873482704163	2	569480.0194	5263303.573	2016-05-05	1
706	1011	2016	20161011	0	0	0	0	0	0	0	0	2.112056016922	0	1.67559194564819	0	0	2.13299894332886	0	2.14176392555237	52.5080718994141	68.0272064208984	62.4172286987305	53.097339630127	133.333297729492	42.659969329834	102.564102172852	46.0649299621582	95.1011962890625	85.7142868041992	93.1421737670898	91.1504364013672	100	95.4830627441406	92.3076934814453	95.5124969482422	1	725.603210449219	752.396179199219	1	240	0	0	0.910714328289032	0	2	569150.3494	5263405.417	2016-05-22	1
707	1011	2016	20161011	0	0	0.0172741394490004	0	0	0	0	0	2.08272194862366	24.4897994995117	1.90015494823456	13.2743396759033	20	2.63488101959229	30.769229888916	1.78480398654938	77.6376266479492	251.700698852539	78.7125015258789	123.893798828125	400	75.2823104858398	384.615386962891	71.7321090698242	91.1997680664062	75.5102005004883	91.017448425293	86.7256622314453	80	88.833122253418	69.2307662963867	91.0249862670898	1	831.925476074219	1471.22399902344	1	150	0	0	0.910714328289032	0	2	568805.215	5262748.328	2016-05-24	1
708	1011	2016	20161011	0	0	0	0	0	0	0	0	2.34672904014587	10.2040796279907	1.83105897903442	6.19469022750854	40	2.885822057724	23.0769195556641	2.49872493743896	66.0017623901367	129.251693725586	64.6052932739258	94.3952789306641	466.666687011719	65.2446670532227	230.769195556641	67.8225402832031	93.0478134155273	89.7959213256836	92.8312301635742	91.1504364013672	60	93.4755325317383	76.9230804443359	93.2687377929688	1	1070.7939453125	882.83642578125	1	553.172729492188	0	0	0	0.812873482704163	2	569473.8569	5263306.74	2016-06-01	1
709	1011	2016	20161011	0	0	0	0	0	0	0	0	2.49340009689331	10.2040796279907	1.796511054039	7.07964611053467	0	4.01505708694458	7.69230699539185	2.14176392555237	72.6508331298828	95.2380981445312	66.2751235961914	85.5457229614258	66.6666564941406	86.1564178466797	102.564102172852	72.9219818115234	92.2264633178711	89.7959213256836	92.6412124633789	92.9203567504883	100	91.3425369262695	92.3076934814453	92.5038223266602	1	1200.75	968.400817871094	1	662.7216796875	0	0	0	0.812873482704163	2	569596.523	5263233.047	2016-06-04	1
710	1011	2016	20161011	0	0	0	0	0	0	0	0	2.08272194862366	0	1.74468803405762	0	0	2.13299894332886	0	2.60071396827698	57.2993011474609	54.4217681884766	64.2022171020508	58.9970512390137	0	41.8235092163086	25.6410293579102	53.7140884399414	93.7811737060547	91.8367309570312	92.883056640625	90.2654876708984	100	95.6085433959961	100	94.7475814819336	1	684.105224609375	848.528076171875	1	180	0	0	0.910714328289032	0	2	569105.4379	5263332.115	2016-06-06	1
711	1011	2016	20161011	0	0	0	0	0	0	0	0	2.37606310844421	0	1.77923595905304	0	0	3.51317405700684	0	2.85568594932556	66.2950973510742	0	67.196403503418	23.598819732666	0	57.716438293457	0	62.0431709289551	92.3438034057617	100	92.5030212402344	99.1150436401367	100	93.9774169921875	100	93.8806762695312	1	778.267272949219	1023.96301269531	1	180	0	0	0.910714328289032	0	2	569132.5182	5263145.753	2016-06-27	1
712	1011	2016	20161011	0	0	0	0	0	0	0	0	2.0533881187439	0	1.69286596775055	0	0	1.5056459903717	0	1.88679194450378	45.9567794799805	0	59.0199813842773	11.799409866333	0	37.2229194641113	0	39.435661315918	95.6292190551758	100	93.6258392333984	99.1150436401367	100	95.9849472045898	100	96.0734329223633	1	630	676.830871582031	1	150	0	0	0.910714328289032	0	2	569072.0311	5263520.581	2016-07-01	1
713	1011	2016	20161011	0	0	0	0	0	0	0	0	2.37606310844421	0	1.77923595905304	0	0	3.51317405700684	0	2.85568594932556	66.2950973510742	0	67.196403503418	23.598819732666	0	57.716438293457	0	62.0431709289551	92.3438034057617	100	92.5030212402344	99.1150436401367	100	93.9774169921875	100	93.8806762695312	1	778.267272949219	1023.96301269531	1	180	0	0	0.910714328289032	0	2	569125.6549	5263149.887	2016-07-06	1
714	1011	2016	20161011	0	0	0	0	0	0	0	0	2.34672904014587	0	1.796511054039	0	0	3.26223301887512	0	2.804692029953	65.5128631591797	6.80272102355957	67.0236663818359	29.4985294342041	0	55.20703125	0	60.5133399963379	92.5784683227539	100	92.4857482910156	96.4601669311523	100	94.2283630371094	100	94.2886276245117	1	764.852905273438	994.08251953125	1	180	0	0	0.910714328289032	0	2	569116.3836	5263166.873	2016-07-08	1
715	1011	2016	20161011	0	0	0	0	0	0	0	0	2.40539693832397	0	1.84833300113678	0	0	4.01505708694458	0	3.05966401100159	71.4774627685547	0	69.0389785766602	17.6991195678711	0	70.2634887695312	0	71.9020919799805	91.6691131591797	100	92.3648300170898	98.2300872802734	100	92.5972366333008	100	91.7899017333984	1	823.771789550781	1113.64294433594	1	180	0	0	0.910714328289032	0	2	569116.8568	5263071.787	2016-07-11	1
716	1011	2016	20161011	0	0	0	0	0	0	0	0	2.22939300537109	0	1.74468803405762	0	0	2.38393998146057	0	2.75369691848755	61.8949890136719	54.4217681884766	65.3538284301758	64.8967514038086	0	44.3329200744629	0	54.5639991760254	93.1358184814453	93.8775482177734	92.6757736206055	90.2654876708984	100	95.3575897216797	100	94.6455917358398	1	730.547729492188	904.48876953125	1	201.24609375	0	0	0.910714328289032	0	2	569125.9041	5263267.765	2016-07-13	1
717	1011	2016	20161011	0	0	0	0	0	0	0	0	2.02405405044556	0	1.71013998985291	0	0	1.75658702850342	0	2.09077000617981	48.0101699829102	6.80272102355957	61.3807792663574	20.6489696502686	0	35.9682197570801	0	43.3452301025391	95.482536315918	100	93.3321762084961	95.5752182006836	100	96.1104125976562	100	95.7164688110352	1	632.850708007812	735.458984375	1	150	0	0	0.910714328289032	0	2	569051.1786	5263440.564	2016-07-18	1
718	1011	2016	20161011	0	0	0	0	0	0	0	0	1.84804904460907	2.04081606864929	1.81378495693207	6.19469022750854	0	2.00752806663513	0	2.09077000617981	53.9747695922852	54.4217681884766	61.898998260498	70.7964630126953	0	36.8046798706055	0	43.6851997375488	94.1918487548828	97.9591827392578	93.2630767822266	92.9203567504883	100	95.734001159668	100	95.767463684082	1	512.640197753906	891.964111328125	1	0	0	0	0.910714328289032	0	2	568927.2524	5263318.753	2016-07-20	1
719	1011	2016	20161011	0	0	0	0	0	0	0	0	1.99471998214722	0	1.69286596775055	0	0	1.38017594814301	0	1.78480398654938	45.4678802490234	0	57.695629119873	5.8997049331665	0	35.5499801635742	0	37.5658683776855	95.7172164916992	100	93.8331298828125	100	100	96.2358932495117	100	96.2264175415039	1	630.713928222656	647.611022949219	1	150	0	0	0.910714328289032	0	2	569057.2563	5263529.447	2016-07-22	1
720	1011	2016	20161011	0	0	0	0	0	0	0	0	1.40803802013397	0	1.53739798069	1.76991200447083	0	2.76035094261169	0	1.42784297466278	61.3083000183105	81.6326522827148	65.9296264648438	70.7964630126953	0	44.751148223877	51.2820510864258	50.3144607543945	92.7544708251953	93.8775482177734	92.6584930419922	93.8053131103516	100	95.4830627441406	100	94.9005584716797	1	349.857086181641	1132.07800292969	1	300	0	0	0.910714328289032	0	2	568603.7659	5263216.826	2016-07-25	1
721	1011	2016	20161011	0	0	0	0	0	0	0	0	1.73071300983429	14.2857103347778	1.72741401195526	7.07964611053467	20	2.00752806663513	30.769229888916	1.73380899429321	52.6058502197266	122.448997497559	60.7473907470703	70.7964630126953	333.333312988281	33.0405693054199	282.051300048828	39.435661315918	94.4265213012695	85.7142868041992	93.3667297363281	92.9203567504883	80	95.9849472045898	69.2307662963867	96.1244277954102	1	417.851715087891	898.99951171875	1	90	0	0	0.910714328289032	0	2	568810.2071	5263357.337	2016-07-27	1
722	1011	2016	20161011	0	0	0	0	0	0	0	0	1.76004695892334	14.2857103347778	1.77923595905304	7.07964611053467	0	2.38393998146057	15.3846101760864	1.6318199634552	59.5482597351074	136.054397583008	63.8567390441895	73.7463226318359	200	40.5688018798828	153.846206665039	40.1155891418457	93.2531509399414	85.7142868041992	93.0385208129883	92.9203567504883	100	95.3575897216797	84.6153869628906	96.2774124145508	1	432.666198730469	993.176696777344	1	120	0	0	0.910714328289032	0	2	568792.8526	5263269.429	2016-07-30	1
723	1011	2016	20161011	0	0	0	0	0	0	0	0	1.78938102722168	4.0816330909729	1.72741401195526	4.42477893829346	0	3.51317405700684	0	1.83579802513123	66.0995407104492	68.0272064208984	69.2693023681641	50.1474914550781	0	53.952320098877	0	55.9238510131836	92.6664733886719	95.9183731079102	92.2611770629883	95.5752182006836	100	94.2283630371094	100	93.166748046875	1	573.149169921875	1148.26000976562	1	120	0	0	0.910714328289032	0	2	568813.8195	5263075.88	2016-08-02	1
724	1011	2016	20161011	0	0	0	0	0	0	0	0	2.37606310844421	12.2448997497559	1.81378495693207	6.19469022750854	20	3.76411509513855	23.0769195556641	2.19275903701782	69.6196365356445	136.054397583008	65.0083465576172	76.6961669921875	266.666687011719	78.6281890869141	205.128204345703	70.8822021484375	92.6078033447266	87.7550964355469	92.7448577880859	92.9203567504883	80	91.8444137573242	76.9230804443359	93.0137710571289	1	1135.65002441406	924.17529296875	1	606.712524414062	0	0	0	0.812873482704163	2	569550.5546	5263276.352	2016-08-09	1
725	1011	2016	20161011	0	0	0	0	0	0	0	0	2.37606310844421	0	1.77923595905304	0	0	3.51317405700684	0	2.85568594932556	66.2950973510742	0	67.196403503418	23.598819732666	0	57.716438293457	0	62.0431709289551	92.3438034057617	100	92.5030212402344	99.1150436401367	100	93.9774169921875	100	93.8806762695312	1	778.267272949219	1023.96301269531	1	180	0	0	0.910714328289032	0	2	569120.536	5263155.499	2016-08-11	1
726	1011	2016	20161011	0	0	0	0	0	0	0	0	2.25872707366943	0	1.81378495693207	0	0	3.01129198074341	0	2.60071396827698	68.6418304443359	27.210880279541	67.4843063354492	11.799409866333	0	51.8611488342285	0	54.2240409851074	92.1091232299805	97.9591827392578	92.4684829711914	99.1150436401367	100	94.4792861938477	100	94.3396224975586	1	699.714172363281	1035.76098632812	1	90	0	0	0.910714328289032	0	2	569037.9166	5263142.403	2016-06-10	1
727	1011	2016	20161011	0	0	0	0	0	0	0	0	1.64270997047424	6.12244892120361	1.67559194564819	9.73451328277588	0	2.885822057724	0	1.52983200550079	70.3041000366211	81.6326522827148	75.2000885009766	97.3451309204102	0	60.6440811157227	25.6410293579102	70.202278137207	91.7571105957031	93.8775482177734	91.6047668457031	89.3805313110352	100	93.6010131835938	100	91.0249862670898	1	646.219787597656	1370.83898925781	1	270	0	0	0.910714328289032	0	2	568675.202004532	5262903.18139465	2016-04-05	0
728	1011	2016	20161011	0	0	0	0	0	0	0	0	2.22939300537109	0	1.86560702323914	0	0	3.26223301887512	0	2.60071396827698	71.3796768188477	0	71.5149383544922	2.94985198974609	0	59.8076095581055	0	64.2529296875	91.9037933349609	100	92.002082824707	100	100	93.6010131835938	100	92.1468734741211	1	722.495727539062	1164.98901367188	1	30	0	0	0.910714328289032	0	2	568976.908631011	5263025.66285475	2016-04-13	0
729	1011	2016	20161011	0	0	0	0	0	0	0	0	0.968025803565979	0	0.82915872335434	0	0	0.376411586999893	0	1.22386503219604	69.130729675293	0	59.423038482666	2.94985198974609	0	77.7917175292969	0	79.5512466430664	91.727783203125	100	92.8139572143555	100	100	92.7227096557617	100	91.8918914794922	3	540.832702636719	1548.708984375	0	789.176818847656	0	1	0	0	2	568142.566935721	5263071.53131776	2016-04-15	0
730	1011	2016	20161011	0	0	0	0	0	0	0	0	1.96538603305817	0	1.77923595905304	0.884955823421478	0	1.38017594814301	0	2.14176392555237	45.7612190246582	0	60.4019088745117	23.598819732666	0	31.3676300048828	0	44.8750610351562	95.7172164916992	100	93.4358291625977	99.1150436401367	100	96.6122970581055	100	95.5634918212891	1	573.149169921875	750	1	90	0	0	0.910714328289032	0	2	569005.938098839	5263439.99022573	2016-04-18	0
731	1011	2016	20161011	0	0	0	0	0	0	0	0	1.93605196475983	0	1.77923595905304	1.76991200447083	0	1.5056459903717	0	2.29474806785583	47.2279205322266	6.80272102355957	60.8049697875977	41.2979393005371	0	28.8582191467285	0	46.5748710632324	95.482536315918	100	93.4185562133789	98.2300872802734	100	96.7377700805664	100	95.3595123291016	1	547.448608398438	787.464294433594	1	60	0	0	0.910714328289032	0	2	568957.993502983	5263414.56187474	2016-04-26	0
732	1011	2016	20161011	0	0	0	0	0	0	0	0	1.52537405490875	0	1.43375396728516	0.884955823421478	0	1.5056459903717	0	1.1728709936142	37.5476684570312	0	46.1219596862793	8.84955787658691	0	19.6570491790771	0	34.6761894226074	96.5092391967773	100	95.5950927734375	99.1150436401367	100	98.1179428100586	100	96.6853637695312	1	366.196685791016	657.951416015625	1	161.554901123047	0	0	0.910714328289032	0	2	568735.599972029	5263725.0027089	2016-05-09	0
733	1011	2016	20161011	0	0	0.0172741394490004	0	0	0	0	0	1.78938102722168	2.04081606864929	1.74468803405762	7.96460199356079	0	4.3914680480957	0	2.44773101806641	74.313102722168	40.8163299560547	66.1023788452148	109.144500732422	0	93.6846466064453	0	85.3306121826172	92.0797882080078	97.9591827392578	92.7966766357422	88.4955673217773	100	90.7151794433594	100	90.5660400390625	1	1448.10205078125	1113.64294433594	1	900	0	0	0	0.812873482704163	2	569851.511111686	5263177.54832564	2016-05-26	0
734	1011	2016	20161011	0	0	0	0	0	0	0	0	0.821355223655701	6.12244892120361	0.863707005977631	2.65486693382263	0	0.501882076263428	7.69230699539185	0.203977599740028	72.1619262695312	61.2244911193848	60.6322288513184	79.6460189819336	66.6666564941406	109.995796203613	102.564102172852	80.2311782836914	91.8744506835938	93.8775482177734	92.7621383666992	93.8053131103516	100	88.3312530517578	92.3076934814453	91.4839401245117	3	764.852905273438	1786.44897460938	0	1065.31701660156	0	1	0	0	2	567871.886912462	5263000.85162013	2016-05-29	0
735	1011	2016	20161011	0	0	0	0	0	0	0	0	1.90671801567078	0	1.64104294776917	0	0	2.50940990447998	0	2.14176392555237	62.8727912902832	54.4217681884766	58.7896614074707	38.3480796813965	266.666687011719	55.6252593994141	102.564102172852	63.233039855957	93.4878234863281	95.9183731079102	93.8849563598633	97.3451309204102	80	94.7302398681641	92.3076934814453	93.8806762695312	1	1290.34899902344	792.590698242188	1	810	0	0	0	0.812873482704163	2	569724.997425585	5263482.87435048	2016-06-08	0
736	1011	2016	20161011	0	0	0	0	0	0	0	0	1.02669405937195	0	1.29556095600128	0	0	1.63111698627472	0	1.6318199634552	58.7660102844238	68.0272064208984	61.0353012084961	53.097339630127	0	44.751148223877	102.564102172852	53.7140884399414	93.1064834594727	91.8367309570312	93.055793762207	94.6902618408203	100	95.8594665527344	100	95.0025482177734	3	270	1213.79602050781	0	480	0	1	0	0	2	568425.981367409	5263242.32533891	2016-06-13	0
737	1011	2016	20161011	0	0	0	0	0	0	0	0	2.72807288169861	4.0816330909729	2.03834891319275	7.07964611053467	0	4.89335012435913	0	3.41662406921387	85.5578384399414	149.659896850586	69.9602737426758	156.342193603516	0	114.596397399902	102.564102172852	97.7392501831055	90.0850677490234	89.7959213256836	92.140266418457	87.6106185913086	100	88.5821762084961	100	88.8322296142578	1	1240.20202636719	1328.49499511719	1	540	0	0	0	0.812873482704163	2	569483.278642853	5262843.14813686	2016-06-29	0
738	1011	2016	20161011	0	0	0	0	0	0	0	0	2.55206799507141	0	1.9692519903183	0.884955823421478	0	3.01129198074341	0	3.56960701942444	78.7132110595703	61.2244911193848	68.6934967041016	58.9970512390137	0	67.7540664672852	0	74.9617462158203	90.8477630615234	95.9183731079102	92.3648300170898	95.5752182006836	100	93.4755325317383	100	92.3508377075195	1	993.176696777344	1080	1	390	0	0	0.910714328289032	0	2	569338.579390679	5263088.37335471	2016-07-02	0
739	1011	2016	20161011	0	0	0	0	0	0	0	0	2.61073589324951	4.0816330909729	2.07289695739746	5.30973386764526	0	3.76411509513855	0	3.31463503837585	83.8955688476562	88.4353713989258	69.7875289916992	117.994102478027	0	98.7034683227539	25.6410293579102	86.1805191040039	90.2610702514648	93.8775482177734	92.1920928955078	88.4955673217773	100	90.2133026123047	100	90.5150527954102	1	1127.69702148438	1203.36999511719	1	480	0	0	0	0.812873482704163	2	569429.090473349	5262973.82649782	2016-07-15	0
740	1011	2016	20161011	0	0	0	0	0	0	0	0	2.52273392677307	4.0816330909729	1.86560702323914	8.84955787658691	0	3.88958597183228	15.3846101760864	2.804692029953	75.3886795043945	95.2380981445312	66.2175369262695	103.24479675293	266.666687011719	84.0652465820312	205.128204345703	76.3216018676758	91.5517730712891	93.8775482177734	92.6066665649414	90.2654876708984	100	91.7189483642578	84.6153869628906	92.1978607177734	1	1110	1030.96997070312	1	540	0	0	0	0.812873482704163	2	569484.268133707	5263158.19453782	2016-08-01	0
741	1011	2016	20161011	0	0	0	0	0	0	0	0	1.46670603752136	0	1.38193094730377	0	0	1.38017594814301	0	1.27486002445221	47.3257102966309	0	53.895320892334	0	0	30.949390411377	0	36.2060203552246	95.5118789672852	100	94.0231475830078	100	100	96.9887084960938	100	96.3793869018555	3	120	933.380981445312	0	360	0	1	0	0	2	568546.088492663	5263498.76684359	2016-08-04	0
742	1011	2016	20161011	0	0	0.0172741394490004	0	0	0	0	0	1.64270997047424	2.04081606864929	1.93470394611359	4.42477893829346	0	2.38393998146057	0	1.42784297466278	80.473258972168	74.8299331665039	82.0521697998047	117.994102478027	0	92.8481826782227	51.2820510864258	75.4716873168945	90.5544128417969	95.9183731079102	90.5510482788086	89.3805313110352	100	86.4491882324219	100	90.5660400390625	1	894.986022949219	1632.72802734375	1	300	0	0	0.910714328289032	0	2	568645.797473424	5262639.46465998	2016-08-07	0
743	1011	2016	20161011	0	0	0	0	0	0	0	0	1.1733649969101	0	1.24373805522919	0	0	1.38017594814301	0	1.22386503219604	50.6502418518066	0	55.219669342041	8.84955787658691	0	36.3864517211914	0	37.9058303833008	95.0131988525391	100	93.7467575073242	99.1150436401367	100	96.6122970581055	100	96.6853637695312	3	90	1082.0810546875	0	480	0	1	0	0	2	568437.303316886	5263416.27107212	2016-05-11	0
744	1011	2016	20161011	0	0	0	0	0	0	0	0	0.88002347946167	0	0.708239793777466	0.884955823421478	0	0.501882076263428	0	0.203977599740028	71.3796768188477	68.0272064208984	56.371280670166	64.8967514038086	0	100.79460144043	76.9230804443359	68.8424301147461	91.8451232910156	95.9183731079102	93.2285385131836	95.5752182006836	100	89.8368911743164	100	92.9117813110352	3	690.651916503906	1710.26293945312	0	1051.71301269531	0	1	0	0	2	567859.151073514	5263106.83464933	2016-05-12	0
745	1011	2016	20161011	0	0	0	0	0	0	0	0	1.87738299369812	0	1.69286596775055	0	0	1.25470495223999	0	2.14176392555237	52.1169509887695	27.210880279541	56.8894996643066	11.799409866333	0	44.751148223877	51.2820510864258	52.0142784118652	94.9838562011719	97.9591827392578	93.9886016845703	99.1150436401367	100	95.3575897216797	100	94.9005584716797	1	991.816528320312	606.712524414062	1	510	0	0	0	0.812873482704163	2	569426.332062982	5263561.56906248	2016-05-13	0
746	1011	2016	20161011	0	0	0.0172741394490004	0	0	0	0	0	1.96538603305817	0	2.07289695739746	1.76991200447083	0	2.50940990447998	0	1.73380899429321	85.5578384399414	156.462600708008	84.98876953125	159.292007446289	400	87.8293609619141	282.051300048828	77.6814575195312	90.1437377929688	65.3061218261719	90.2055587768555	69.0265502929688	80	86.5746536254883	69.2307662963867	90.6680297851562	1	1043.55200195312	1710.26293945312	1	180	0	0	0.910714328289032	0	2	568760.844568279	5262526.11129875	2016-05-16	0
747	1011	2016	20161011	0	0	0.0172741394490004	0	0	0	0	0	1.81871497631073	2.04081606864929	1.98652601242065	4.42477893829346	0	2.38393998146057	0	1.47883701324463	83.8955688476562	136.054397583008	83.1461868286133	153.392303466797	66.6666564941406	91.1752395629883	102.564102172852	77.1715087890625	90.3197402954102	85.7142868041992	90.378303527832	81.4159317016602	100	86.5746536254883	92.3076934814453	90.6170272827148	1	968.400817871094	1669.7900390625	1	240	0	0	0.910714328289032	0	2	568703.103310439	5262590.10696716	2016-05-17	0
748	1011	2016	20161011	0	0	0.0345482788980007	0	0	0	0	0	1.43737196922302	0	1.38193094730377	0	0	0.752823114395142	0	2.03977608680725	54.0725517272949	0	55.5651512145996	53.097339630127	0	38.4776191711426	0	59.4934501647949	94.6905288696289	100	94.2477111816406	96.4601669311523	100	96.8632431030273	100	94.1356430053711	1	1344.65600585938	763.675415039062	1	960	0	0	0	0.812873482704163	2	569886.612119725	5263617.08330902	2016-05-18	0
749	1011	2016	20161011	0	0	0	0	0	0	0	0	2.14139008522034	0	1.796511054039	0	0	2.00752806663513	0	2.19275903701782	51.6280403137207	61.2244911193848	61.5535202026367	58.9970512390137	66.6666564941406	46.005859375	76.9230804443359	46.7448616027832	95.0425262451172	87.7550964355469	93.2458114624023	90.2654876708984	100	95.3575897216797	92.3076934814453	95.5124969482422	1	782.304321289062	720	1	300	0	0	0.910714328289032	0	2	569219.679232153	5263456.54685827	2016-05-19	0
750	1011	2016	20161011	0	0	0	0	0	0	0	0	2.14139008522034	8.16326522827148	1.90015494823456	7.96460199356079	0	2.885822057724	0	2.34574198722839	71.7708129882812	68.0272064208984	74.5667037963867	70.7964630126953	0	60.2258491516113	25.6410293579102	70.3722610473633	91.7864532470703	91.8367309570312	91.6393127441406	92.035400390625	100	93.6010131835938	100	91.1779708862305	1	750	1302.498046875	1	60	0	0	0.910714328289032	0	2	568883.914610846	5262905.38773034	2016-05-20	0
751	1011	2016	20161011	0	0	0	0	0	0	0	0	2.61073589324951	0	2.02107501029968	7.07964611053467	0	3.76411509513855	0	3.41662406921387	81.8421936035156	47.6190490722656	68.0601119995117	115.044296264648	0	85.3199462890625	0	78.5313568115234	90.4077529907227	100	92.4166488647461	89.3805313110352	100	91.5934829711914	100	91.6879119873047	1	1087.47399902344	1113.64294433594	1	480	0	0	0	0.812873482704163	2	569434.675674672	5263072.57127336	2016-06-15	0
752	1011	2016	20161011	0	0	0.0172741394490004	0	0	0	0	0	1.76004695892334	0	1.64104294776917	0.884955823421478	0	4.01505708694458	0	2.60071396827698	76.3664779663086	68.0272064208984	63.2809295654297	56.0471992492676	0	86.5746536254883	51.2820510864258	81.4210433959961	91.8157806396484	91.8367309570312	93.2630767822266	94.6902618408203	100	91.2170562744141	100	91.3309631347656	1	1494.58996582031	1090.78002929688	1	961.873229980469	0	0	0	0.812873482704163	2	569898.936700149	5263226.20322462	2016-06-17	0
753	1011	2016	20161011	0	0	0	0	0	0	0	0	1.37870299816132	0	1.52012395858765	2.65486693382263	0	2.00752806663513	0	1.42784297466278	54.7570190429688	34.0136108398438	62.3596496582031	70.7964630126953	133.333297729492	39.7323303222656	102.564102172852	41.8153991699219	93.9571685791016	97.9591827392578	93.0903472900391	93.8053131103516	100	96.3613586425781	92.3076934814453	96.0224380493164	1	276.586303710938	1056.8349609375	1	300	0	0	0.910714328289032	0	2	568600.081963031	5263292.90994955	2016-06-20	0
754	1011	2016	20161011	0	0	0	0	0	0	0	0	1.90671801567078	0	1.64104294776917	0	0	2.00752806663513	0	2.24375295639038	61.3083000183105	54.4217681884766	58.098690032959	47.197639465332	266.666687011719	52.2793807983398	153.846206665039	62.3831405639648	93.8105010986328	95.9183731079102	93.9713287353516	96.4601669311523	80	95.4830627441406	92.3076934814453	93.8806762695312	1	1290	766.616027832031	1	810	0	0	0	0.812873482704163	1	569719.045241442	5263500.59116726	2016-06-22	0
755	1011	2016	20161011	0	0	0	0	0	0	0	0	0.997359871864319	0	1.22646403312683	0	0	2.38393998146057	0	1.58082604408264	67.7618103027344	81.6326522827148	63.7415809631348	53.097339630127	0	52.2793807983398	51.2820510864258	61.0232887268066	91.8744506835938	91.8367309570312	92.779411315918	94.6902618408203	100	95.2321166992188	100	93.7276916503906	3	421.070098876953	1314.8759765625	0	458.911712646484	0	1	0	0	2	568448.494423344	5263098.702574	2016-04-20	0
756	1011	2016	20161011	0	0	0	0	0	0	0	0	2.20005893707275	0	1.76196205615997	0	0	2.25846910476685	0	2.804692029953	60.8194007873535	102.040802001953	65.7568969726562	76.6961669921875	133.333297729492	43.0782089233398	128.205093383789	55.7538681030273	93.370491027832	81.6326522827148	92.6412124633789	88.4955673217773	100	95.4830627441406	92.3076934814453	94.594596862793	1	750	872.066528320312	1	240	0	0	0.910714328289032	0	2	569147.159055961	5263311.07004012	2016-04-22	0
757	1011	2016	20161011	0	0	0	0	0	0	0	0	0.674684584140778	0	1.03644800186157	0	0	0.125470504164696	0	0.305966287851334	49.574649810791	54.4217681884766	51.1890411376953	56.0471992492676	0	43.4964408874512	0	41.8153991699219	94.895866394043	95.9183731079102	94.4895477294922	96.4601669311523	100	96.2358932495117	100	96.3284072875977	3	390	1343.31701660156	0	870	0	1	0	0	2	568054.073658672	5263496.3149451	2016-04-28	0
758	1011	2016	20161011	0	0	0	0	0	0	0	0	0.528014123439789	0	0.794610381126404	2.65486693382263	0	0.501882076263428	0	0.203977599740028	70.7929992675781	74.8299331665039	58.6744995117188	73.7463226318359	66.6666564941406	106.23169708252	102.564102172852	73.9418563842773	91.9917831420898	95.9183731079102	93.055793762207	93.8053131103516	100	89.2095336914062	92.3076934814453	92.3508377075195	3	774.209289550781	1794.49194335938	0	1116.46801757812	0	1	0	0	2	567793.113533559	5263067.58228623	2016-05-02	0
759	1011	2016	20161011	0	0	0	0	0	0	0	0	1.61337602138519	2.04081606864929	1.50285005569458	2.65486693382263	0	1.38017594814301	0	1.12187695503235	40.1877403259277	27.210880279541	52.1679000854492	32.4483795166016	0	22.5846900939941	0	33.6562995910645	96.245231628418	97.9591827392578	94.3513565063477	97.3451309204102	100	97.7415313720703	100	96.7363586425781	1	276.586303710938	787.464294433594	1	210	0	0	0.910714328289032	0	2	568692.766261802	5263568.70123216	2016-05-05	0
760	1011	2016	20161011	0	0	0	0	0	0	0	0	1.08536195755005	0	1.27828598022461	0	0	1.5056459903717	0	1.52983200550079	54.561450958252	27.210880279541	59.0775604248047	44.2477912902832	0	41.4052696228027	0	47.7647514343262	94.1625137329102	100	93.3667297363281	95.5752182006836	100	96.3613586425781	100	95.3595123291016	3	182.482894897461	1126.09899902344	0	450	0	1	0	0	2	568450.090867968	5263332.68910422	2016-05-22	0
761	1011	2016	20161011	0	0	0	0	0	0	0	0	1.61337602138519	0	1.6237690448761	0	0	0.376411586999893	0	1.1728709936142	43.7078285217285	68.0272064208984	49.116138458252	47.197639465332	0	34.713508605957	76.9230804443359	33.3163299560547	95.8638916015625	93.8775482177734	95.3187103271484	96.4601669311523	100	96.6122970581055	100	96.787353515625	1	882.326477050781	390	1	360	0	0	0.910714328289032	0	2	569265.103411539	5263779.92543098	2016-05-24	0
762	1011	2016	20161011	0	0	0	0	0	0	0	0	1.46670603752136	0	1.53739798069	0	0	1.38017594814301	0	1.27486002445221	37.4498901367188	0	45.8916282653809	2.94985198974609	0	27.1852798461914	0	32.4664306640625	96.5092391967773	100	95.7505569458008	100	100	97.365119934082	100	96.8383483886719	1	536.656311035156	516.139526367188	1	0	0	0	0.910714328289032	0	2	568900.845447829	5263754.86111456	2016-06-01	0
763	1011	2016	20161011	0	0	0	0	0	0	0	0	2.66940498352051	14.2857103347778	2.05562305450439	9.73451328277588	40	4.64240884780884	38.461540222168	2.34574198722839	81.3532791137695	183.673492431641	70.9391403198242	150.442504882812	600	108.741096496582	410.256408691406	84.6506881713867	90.7597503662109	83.673469543457	92.0193481445312	86.7256622314453	40	89.3350067138672	53.8461494445801	90.6170272827148	1	1248.88000488281	1194.36206054688	1	630	0	0	0	0.812873482704163	3	569568.488646273	5263011.86188336	2016-06-04	0
764	1011	2016	20161011	0	0	0	0	0	0	0	0	0.968025803565979	0	0.742788016796112	0	0	0.501882076263428	0	0.203977599740028	66.9795608520508	61.2244911193848	58.098690032959	58.9970512390137	200	81.9740676879883	205.128204345703	69.1823883056641	92.5491333007812	95.9183731079102	92.9176025390625	94.6902618408203	100	92.5972366333008	84.6153869628906	92.8607864379883	3	576.281188964844	1597.90502929688	0	930.483825683594	0	1	0	0	2	567986.468509823	5263158.52742776	2016-06-06	0
765	1011	2016	20161011	0	0	0	0	0	0	0	0	2.112056016922	0	1.77923595905304	0	0	1.75658702850342	0	1.83579802513123	49.1835289001465	6.80272102355957	57.6380500793457	14.7492599487305	0	47.2605590820312	0	41.3054618835449	95.3065414428711	100	93.7813110351562	97.3451309204102	100	95.2321166992188	100	96.0734329223633	1	780.576721191406	630	1	300	0	0	0.910714328289032	0	2	569215.675364266	5263552.8244166	2016-06-27	0
766	1011	2016	20161011	0	0	0	0	0	0	0	0	2.25872707366943	6.12244892120361	1.81378495693207	4.42477893829346	0	2.13299894332886	7.69230699539185	2.49872493743896	62.7750091552734	81.6326522827148	62.5323905944824	61.9468994140625	66.6666564941406	52.6976203918457	102.564102172852	61.0232887268066	93.6051635742188	93.8775482177734	93.1076202392578	93.8053131103516	100	94.7302398681641	92.3076934814453	93.9826583862305	1	1056.8349609375	794.292114257812	1	570	0	0	0	0.812873482704163	2	569479.50267939	5263385.06765521	2016-07-01	0
767	1011	2016	20161011	0	0	0	0	0	0	0	0	2.52273392677307	6.12244892120361	1.86560702323914	9.73451328277588	0	4.14052677154541	0	2.19275903701782	73.9219665527344	88.4353713989258	67.7146301269531	123.893798828125	0	94.9393463134766	76.9230804443359	76.4915771484375	91.9917831420898	93.8775482177734	92.3302764892578	89.3805313110352	100	90.464241027832	100	91.8918914794922	1	1195.49194335938	1047.85498046875	1	630	0	0	0	0.812873482704163	2	569573.665495611	5263149.3305428	2016-07-06	0
768	1011	2016	20161011	0	0	0.0172741394490004	0	0	0	0	0	2.66940498352051	0	1.93470394611359	1.76991200447083	0	2.38393998146057	0	2.804692029953	80.1799163818359	34.0136108398438	80.3823318481445	53.097339630127	0	71.9364318847656	0	83.460823059082	90.8184204101562	97.9591827392578	90.9483489990234	96.4601669311523	100	89.4604797363281	100	89.8521194458008	1	966.074523925781	1455.23205566406	1	60	0	0	0.910714328289032	0	2	569011.701058388	5262720.64873304	2016-07-08	0
769	1011	2016	20161011	0	0	0	0	0	0	0	0	2.14139008522034	0	1.796511054039	0	0	1.63111698627472	0	2.03977608680725	51.2369194030762	27.210880279541	58.847240447998	26.5486698150635	0	48.0970306396484	0	43.515209197998	95.1305389404297	100	93.6085662841797	94.6902618408203	100	95.1066513061523	100	95.7164688110352	1	810	660	1	330	0	0	0.910714328289032	0	2	569244.98726636	5263513.50951188	2016-07-11	0
770	1011	2016	20161011	0	0	0	0	0	0	0	0	1.43737196922302	0	1.53739798069	2.65486693382263	0	2.63488101959229	0	1.42784297466278	58.6682281494141	68.0272064208984	65.0659332275391	70.7964630126953	133.333297729492	43.0782089233398	102.564102172852	47.7647514343262	93.1358184814453	95.9183731079102	92.7448577880859	92.9203567504883	100	95.6085433959961	92.3076934814453	95.2575225830078	1	324.499603271484	1106.751953125	1	300	0	0	0.910714328289032	0	2	568598.853679334	5263240.79282099	2016-07-13	0
771	1011	2016	20161011	0	0	0	0	0	0	0	0	1.056028008461	0	1.33010900020599	0	0	3.01129198074341	0	1.6318199634552	67.3706817626953	81.6326522827148	67.5418930053711	50.1474914550781	66.6666564941406	65.6629028320312	153.846206665039	66.6326675415039	91.9624633789062	93.8775482177734	92.3130111694336	96.4601669311523	100	93.9774169921875	92.3076934814453	91.8408966064453	3	517.880310058594	1358.30798339844	0	420	0	1	0	0	2	568515.096442379	5262997.14521833	2016-07-18	0
772	1011	2016	20161011	0	0	0	0	0	0	0	0	1.84804904460907	0	1.69286596775055	0.884955823421478	0	4.01505708694458	0	2.39673590660095	70.7929992675781	6.80272102355957	63.2809295654297	23.598819732666	0	82.3923034667969	0	71.5621337890625	92.5784683227539	100	93.193977355957	97.3451309204102	100	92.0953598022461	100	92.7587966918945	1	1366.23596191406	979.489685058594	1	848.528076171875	0	0	0	0.812873482704163	2	569787.190775318	5263296.45722413	2016-07-20	0
773	1011	2016	20161011	0	0	0	0	0	0	0	0	1.1733649969101	0	1.4164799451828	0	0	0.878293573856354	0	1.07088196277618	36.9609909057617	108.84349822998	40.0184211730957	58.9970512390137	0	27.1852798461914	51.2820510864258	36.3759994506836	96.5092391967773	91.8367309570312	96.1996917724609	95.5752182006836	100	97.6160583496094	100	96.583366394043	1	840.535522460938	201.24609375	1	240	0	0	0.910714328289032	0	2	569135.960922567	5263987.40707188	2016-07-22	0
774	1011	2016	20161011	0	0	0	0	0	0	0	0	1.78938102722168	0	1.74468803405762	0	0	0.627352595329285	0	1.32585394382477	46.1523399353027	27.210880279541	51.7648391723633	26.5486698150635	0	41.4052696228027	0	35.8660507202148	95.5998764038086	97.9591827392578	94.9732284545898	98.2300872802734	100	95.8594665527344	100	96.6343688964844	1	894.986022949219	450	1	390	0	0	0.910714328289032	0	2	569303.766505403	5263722.92857935	2016-07-25	0
775	1011	2016	20161011	0	0	0	0	0	0	0	0	2.08272194862366	0	1.796511054039	0	0	0.878293573856354	0	2.29474806785583	53.9747695922852	13.6054401397705	61.0353012084961	50.1474914550781	0	40.1505699157715	0	52.6941986083984	94.6905288696289	100	93.3494567871094	92.9203567504883	100	96.1104125976562	100	94.9005584716797	1	900.499877929688	690	1	420	0	0	0.910714328289032	0	2	569328.510042114	5263492.06286073	2016-07-27	0
776	1011	2016	20161011	0	0	0	0	0	0	0	0	0.88002347946167	0	1.03644800186157	0	0	0.125470504164696	0	0.764915883541107	51.7258186340332	74.8299331665039	55.5651512145996	97.3451309204102	0	42.2417411804199	0	52.5242195129395	94.5731887817383	93.8775482177734	93.4876480102539	92.035400390625	100	96.48681640625	100	95.2575225830078	3	342.052612304688	1339.626953125	0	810	0	1	0	0	2	568110.577432204	5263412.27376429	2016-07-30	0
777	1011	2016	20161011	0	0	0	0	0	0	0	0	1.81871497631073	0	1.71013998985291	0	0	1.00376403331757	0	1.68281495571136	47.9123916625977	0	53.7225799560547	26.5486698150635	0	43.914680480957	0	45.0450401306152	95.482536315918	100	94.6968383789062	98.2300872802734	100	95.4830627441406	100	95.5634918212891	1	971.648071289062	513.517272949219	1	480	0	0	0.910714328289032	0	2	569401.306621747	5263649.51204484	2016-08-02	0
778	1011	2016	20161011	0	0	0	0	0	0	0	0	2.40539693832397	0	1.84833300113678	0	0	3.76411509513855	0	2.9066801071167	69.9129791259766	0	68.5783386230469	17.6991195678711	0	65.2446670532227	0	66.6326675415039	91.9037933349609	100	92.3821029663086	99.1150436401367	100	93.2245864868164	100	92.4528274536133	1	807.774719238281	1083.74401855469	1	180	0	0	0.910714328289032	0	2	569109.57367449	5263077.91459261	2016-08-09	0
779	1011	2016	20161011	0	0	0.0172741394490004	0	0	0	0	0	2.99207997322083	0	2.05562305450439	0	0	3.01129198074341	0	2.75369691848755	84.7755966186523	54.4217681884766	86.0252227783203	50.1474914550781	66.6666564941406	86.9928894042969	76.9230804443359	86.1805191040039	90.3784103393555	93.8775482177734	90.2055587768555	95.5752182006836	100	87.7038879394531	92.3076934814453	89.750129699707	1	1098.58996582031	1567.19494628906	1	120	0	0	0.910714328289032	0	2	569066.731493266	5262601.11289717	2016-08-11	0
780	1011	2016	20161011	0	0	0.0345482788980007	0	0	0	0	0	1.78938102722168	14.2857103347778	1.86560702323914	11.5044298171997	60	4.76787900924683	30.769229888916	2.54972004890442	71.2818984985352	231.292495727539	70.2481689453125	179.940994262695	466.666687011719	114.178199768066	333.333312988281	91.7899017333984	92.4318008422852	77.5510177612305	92.2093734741211	82.3008880615234	40	88.7076568603516	69.2307662963867	89.9031066894531	1	1423.02502441406	1197.748046875	1	840	0	0	0	0.812873482704163	3	569796.531608412	5263047.79848871	2016-06-10	0
781	1011	2016	20161011	0	0	0	0	0	0	0	0	2.61073589324951	6.12244892120361	2.05562305450439	6.19469022750854	0	3.88958597183228	0	3.05966401100159	83.3088912963867	142.85710144043	69.2693023681641	117.994102478027	0	100.79460144043	25.6410293579102	86.3505020141602	90.3197402954102	89.7959213256836	92.2266387939453	89.3805313110352	100	89.8368911743164	100	90.6680297851562	1	1154.123046875	1205.98498535156	1	510	0	0	0	0.812873482704163	2	569467.424951146	5262971.61382148	2016-04-05	0
782	1011	2016	20161011	0	0	0	0	0	0	0	0	1.73071300983429	0	1.6237690448761	0	0	1.25470495223999	0	2.09077000617981	57.0059700012207	108.84349822998	56.8319206237793	47.197639465332	333.333312988281	39.7323303222656	205.128204345703	59.1534881591797	94.3971862792969	91.8367309570312	94.1958923339844	96.4601669311523	80	96.6122970581055	84.6153869628906	94.1356430053711	1	1291.39501953125	715.611572265625	1	810	0	0	0	0.812873482704163	2	569715.603575502	5263559.04044791	2016-04-13	0
783	1011	2016	20161011	0	0	0	0	0	0	0	0	1.87738299369812	2.04081606864929	1.77923595905304	2.65486693382263	0	3.51317405700684	0	2.14176392555237	68.3484878540039	27.210880279541	68.4631805419922	50.1474914550781	0	60.2258491516113	0	51.8442993164062	92.2264633178711	97.9591827392578	92.3302764892578	96.4601669311523	100	93.4755325317383	100	93.7786865234375	1	595.482971191406	1100.63598632812	1	60	0	0	0.910714328289032	0	2	568886.901849165	5263113.25677308	2016-04-15	0
784	1011	2016	20161011	0	0	0	0	0	0	0	0	1.93605196475983	0	1.64104294776917	1.76991200447083	0	2.63488101959229	0	2.03977608680725	63.166130065918	40.8163299560547	60.286750793457	50.1474914550781	0	59.8076095581055	0	62.0431709289551	93.4878234863281	97.9591827392578	93.6258392333984	96.4601669311523	100	93.9774169921875	100	93.8806762695312	1	1231.46301269531	792.022705078125	1	750	0	0	0	0.812873482704163	2	569665.117144918	5263436.93505136	2016-04-18	0
785	1011	2016	20161011	0	0	0	0	0	0	0	0	1.78938102722168	0	1.67559194564819	0	0	1.38017594814301	0	1.73380899429321	55.3437004089355	81.6326522827148	55.7378883361816	58.9970512390137	133.333297729492	51.0246810913086	102.564102172852	53.0341606140137	94.6318588256836	93.8775482177734	94.3168106079102	95.5752182006836	100	94.9811782836914	92.3076934814453	94.7985687255859	1	1173.4560546875	630.713928222656	1	690	0	0	0	0.812873482704163	2	569605.357885919	5263599.98555144	2016-04-26	0
786	1011	2016	20161011	0	0	0	0	0	0	0	0	2.14139008522034	8.16326522827148	1.90015494823456	7.96460199356079	0	2.885822057724	0	2.34574198722839	71.7708129882812	68.0272064208984	74.5667037963867	70.7964630126953	0	60.2258491516113	25.6410293579102	70.3722610473633	91.7864532470703	91.8367309570312	91.6393127441406	92.035400390625	100	93.6010131835938	100	91.1779708862305	1	750	1302.498046875	1	60	0	0	0.910714328289032	0	2	568867.585103051	5262915.51020449	2016-05-09	0
787	1011	2016	20161011	0	0	0	0	0	0	0	0	1.056028008461	0	1.00189995765686	0	0	0	0	1.27486002445221	53.5836486816406	95.2380981445312	57.1198196411133	53.097339630127	0	38.0593910217285	76.9230804443359	50.9943885803223	94.3971862792969	91.8367309570312	93.193977355957	95.5752182006836	100	96.8632431030273	100	95.2065277099609	3	212.13200378418	1233.28796386719	0	630	0	1	0	0	2	568296.712820429	5263351.50536768	2016-05-26	0
788	1011	2016	20161011	0	0	0	0	0	0	0	0	1.93605196475983	0	1.69286596775055	0	0	1.25470495223999	0	2.03977608680725	50.8457984924316	27.210880279541	56.2561187744141	11.799409866333	0	45.5876197814941	0	48.6146507263184	95.0131988525391	97.9591827392578	93.9886016845703	99.1150436401367	100	95.3575897216797	100	95.2065277099609	1	931.933471679688	600.74951171875	1	450	0	0	0.910714328289032	0	2	569349.279898106	5263570.23931204	2016-05-29	0
789	1011	2016	20161011	0	0	0	0	0	0	0	0	1.64270997047424	0	1.55467295646667	0	0	1.38017594814301	0	1.37684905529022	39.894401550293	0	47.5614700317383	0	0	31.7858600616455	0	33.1463508605957	96.2158966064453	100	95.4396286010742	100	100	96.7377700805664	100	96.8383483886719	1	579.396179199219	510	1	60	0	0	0.910714328289032	0	2	568984.356752341	5263705.04093114	2016-06-08	0
790	1011	2016	20161011	0	0	0.0172741394490004	0	0	0	0	0	3.02141404151917	0	2.07289695739746	0	0	2.38393998146057	0	3.92656803131104	87.8067932128906	20.4081592559814	77.6184692382812	44.2477912902832	0	92.0117111206055	0	99.2690811157227	89.6743927001953	100	91.4665832519531	96.4601669311523	100	90.3387680053711	100	87.9143295288086	1	1230.36596679688	1530	1	360	0	0	0.910714328289032	0	2	569314.029864114	5262650.49395973	2016-06-13	0
791	1011	2016	20161011	0	0	0	0	0	0	0	0	0.997359871864319	0	0.984625995159149	0	0	0.125470504164696	0	0.815910220146179	51.4324798583984	108.84349822998	54.8741912841797	88.4955673217773	133.333297729492	38.4776191711426	153.846206665039	49.1245994567871	94.7491912841797	91.8367309570312	93.6085662841797	92.9203567504883	100	96.6122970581055	84.6153869628906	95.5124969482422	3	284.605010986328	1290.34899902344	0	750	0	1	0	0	2	568162.362425047	5263431.2670994	2016-06-29	0
792	1011	2016	20161011	0	0	0	0	0	0	0	0	2.52273392677307	0	1.98652601242065	0	0	3.51317405700684	0	3.31463503837585	74.4108734130859	13.6054401397705	74.6242904663086	29.4985294342041	0	66.4993667602539	0	85.8405609130859	91.2291030883789	100	91.6393127441406	97.3451309204102	100	93.2245864868164	100	89.6991271972656	1	914.385009765625	1263.2099609375	1	180	0	0	0.910714328289032	0	2	569129.270851178	5262911.51625208	2016-07-02	0
793	1011	2016	20161011	0	0	0.0172741394490004	0	0	0	0	0	2.81607508659363	0	2.00379991531372	0	0	2.50940990447998	0	3.87557411193848	83.6022262573242	34.0136108398438	74.9697723388672	61.9468994140625	0	79.4646606445312	0	96.039436340332	90.1437377929688	97.9591827392578	91.6911392211914	95.5752182006836	100	93.09912109375	100	88.4242706298828	1	1106.34497070312	1380	1	330	0	0	0.910714328289032	0	2	569269.581393083	5262801.55975506	2016-07-15	0
794	1011	2016	20161011	0	0	0.0172741394490004	0	0	0	0	0	1.76004695892334	0	1.71013998985291	0.884955823421478	0	4.2659969329834	0	2.44773101806641	72.9441680908203	6.80272102355957	65.1810913085938	47.197639465332	0	88.2475967407227	0	78.7013397216797	92.3438034057617	100	92.9348831176758	97.3451309204102	100	91.3425369262695	100	91.5349273681641	1	1406.1650390625	1046.56604003906	1	872.066528320312	0	0	0	0.812873482704163	2	569810.812697134	5263240.11490993	2016-08-01	0
795	1011	2016	20161011	0	0	0	0	0	0	0	0	1.73071300983429	0	1.72741401195526	0	0	0.878293573856354	0	1.37684905529022	46.7390289306641	6.80272102355957	52.5133895874023	32.4483795166016	0	42.2417411804199	0	38.7557411193848	95.5998764038086	100	94.8004837036133	97.3451309204102	100	95.6085433959961	100	96.2774124145508	1	953.414916992188	450.998901367188	1	450	0	0	0.910714328289032	0	2	569350.134738081	5263717.43014952	2016-08-04	0
796	1011	2016	20161011	0	0	0	0	0	0	0	0	2.37606310844421	4.0816330909729	1.88288104534149	3.53982305526733	0	3.38770389556885	7.69230699539185	3.16165208816528	72.4552688598633	88.4353713989258	65.4689865112305	88.4955673217773	333.333312988281	69.0087814331055	205.128204345703	71.22216796875	91.7864532470703	93.8775482177734	92.6412124633789	93.8053131103516	80	93.09912109375	84.6153869628906	92.6568069458008	1	1015.13500976562	991.816528320312	1	450	0	0	0.910714328289032	0	1	569391.874947112	5263180.1618113	2016-08-07	0
797	1011	2016	20161011	0	0	0	0	0	0	0	0	1.78938102722168	2.04081606864929	1.77923595905304	3.53982305526733	0	3.38770389556885	0	2.03977608680725	66.2950973510742	40.8163299560547	68.2904434204102	58.9970512390137	0	56.8799705505371	51.2820510864258	50.1444892883301	92.6371383666992	97.9591827392578	92.3821029663086	95.5752182006836	100	93.7264709472656	100	94.3906173706055	1	553.172729492188	1081.6650390625	1	67.0820388793945	0	0	0.910714328289032	0	2	568860.158581436	5263137.33030778	2016-05-11	0
798	1011	2016	20161011	0	0	0	0	0	0	0	0	2.02405405044556	0	1.69286596775055	0	0	1.25470495223999	0	1.52983200550079	46.7390289306641	0	53.5498390197754	0	0	47.2605590820312	0	34.5061988830566	95.5118789672852	100	94.4722671508789	100	100	95.3575897216797	100	96.6343688964844	1	789.176818847656	540	1	300	0	0	0.910714328289032	0	2	569207.031834658	5263617.76875256	2016-05-12	0
799	1011	2016	20161011	0	0	0.0172741394490004	0	0	0	0	0	2.69873905181885	0	1.93470394611359	0	0	3.63864493370056	0	3.82457900047302	78.0287475585938	13.6054401397705	75.8334808349609	44.2477912902832	0	78.2099533081055	0	96.2094192504883	90.6424179077148	100	91.5356674194336	96.4601669311523	100	92.8481826782227	100	88.6792373657227	1	1019.11700439453	1350.3330078125	1	240	0	0	0.910714328289032	0	2	569176.918637153	5262814.52946946	2016-05-13	0
800	1011	2016	20161011	0	0	0	0	0	0	0	0	1.81871497631073	0	1.67559194564819	0	0	1.25470495223999	0	1.83579802513123	48.7924118041992	6.80272102355957	54.183219909668	14.7492599487305	0	45.1693801879883	0	46.5748710632324	95.3358764648438	100	94.5759201049805	99.1150436401367	100	95.3575897216797	100	95.4615020751953	1	967.470886230469	543.323120117188	1	480	0	0	0.910714328289032	0	2	569398.850516387	5263629.12306019	2016-05-16	0
801	1011	2016	20161011	0	0	0.0172741394490004	0	0	0	0	0	2.61073589324951	0	1.93470394611359	1.76991200447083	0	2.50940990447998	0	2.85568594932556	78.9087677001953	27.210880279541	79.4610366821289	44.2477912902832	0	70.2634887695312	51.2820510864258	83.2908401489258	90.9651031494141	97.9591827392578	91.0347213745117	97.3451309204102	100	89.7114181518555	100	89.9031066894531	1	942.019104003906	1425.55200195312	1	60	0	0	0.910714328289032	0	2	569015.930780523	5262760.30368113	2016-05-17	0
802	1011	2016	20161011	0	0	0.0172741394490004	0	0	0	0	0	2.75740694999695	0	1.95197796821594	1.76991200447083	0	2.63488101959229	0	2.804692029953	82.7222137451172	20.4081592559814	83.5492630004883	56.0471992492676	0	81.5558319091797	0	83.2908401489258	90.5544128417969	100	90.4992218017578	95.5752182006836	100	88.0802993774414	100	89.8521194458008	1	1015.13500976562	1514.62902832031	1	60	0	0	0.910714328289032	0	2	568992.958725369	5262663.85322005	2016-05-18	0
803	1011	2016	20161011	0	0	0.0172741394490004	0	0	0	0	0	2.02405405044556	8.16326522827148	2.03834891319275	6.19469022750854	0	2.50940990447998	0	1.88679194450378	82.6244277954102	156.462600708008	82.9158782958984	141.592895507812	0	87.4111328125	25.6410293579102	72.7519989013672	90.7597503662109	87.7550964355469	90.4128494262695	82.3008880615234	100	86.7001266479492	100	91.0249862670898	1	969.329711914062	1615.54895019531	1	150	0	0	0.910714328289032	0	2	568793.066051118	5262602.88390681	2016-05-19	0
804	1011	2016	20161011	0	0	0	0	0	0	0	0	1.87738299369812	0	1.58922100067139	0	0	1.12923502922058	0	1.37684905529022	44.9789810180664	0	53.5498390197754	0	0	37.6411590576172	0	34.6761894226074	95.7758865356445	100	94.3859024047852	100	100	95.9849472045898	100	96.6343688964844	1	641.326721191406	560.446228027344	1	150	0	0	0.910714328289032	0	2	569070.258960615	5263628.23248391	2016-05-20	0
805	1011	2016	20161011	0	0	0	0	0	0	0	0	2.02405405044556	0	1.69286596775055	0	0	1.25470495223999	0	1.52983200550079	46.7390289306641	0	53.5498390197754	0	0	47.2605590820312	0	34.5061988830566	95.5118789672852	100	94.4722671508789	100	100	95.3575897216797	100	96.6343688964844	1	789.176818847656	540	1	300	0	0	0.910714328289032	0	2	569224.699476654	5263633.38332405	2016-06-15	0
806	1011	2016	20161011	0	0	0	0	0	0	0	0	2.55206799507141	0	2.00379991531372	0	0	2.76035094261169	0	3.46761798858643	77.4420623779297	68.0272064208984	69.3844680786133	41.2979393005371	0	66.0811386108398	25.6410293579102	75.3017196655273	90.9944229125977	93.8775482177734	92.2439117431641	96.4601669311523	100	93.6010131835938	100	91.8918914794922	1	952.942810058594	1110	1	330	0	0	0.910714328289032	0	2	569263.952457171	5263051.00208589	2016-06-17	0
807	1011	2016	20161011	0	0	0	0	0	0	0	0	1.61337602138519	4.0816330909729	1.57194697856903	1.76991200447083	0	1.25470495223999	0	1.32585394382477	37.5476684570312	40.8163299560547	50.5556488037109	20.6489696502686	0	24.6758708953857	25.6410293579102	35.6960716247559	96.5092391967773	95.9183731079102	94.817756652832	98.2300872802734	100	97.7415313720703	100	96.5323791503906	1	417.851715087891	642.028015136719	1	90	0	0	0.910714328289032	0	2	568833.966658651	5263663.24446083	2016-06-20	0
808	1011	2016	20161011	0	0	0.0345482788980007	0	0	0	0	0	1.73071300983429	16.326530456543	1.84833300113678	9.73451328277588	60	4.76787900924683	38.461540222168	2.60071396827698	70.2063064575195	224.489807128906	69.4420471191406	171.091400146484	400	112.923500061035	333.333312988281	92.8097915649414	92.4611434936523	73.4693908691406	92.3302764892578	83.1858367919922	40	88.5821762084961	61.538459777832	89.8011169433594	1	1480.06799316406	1221.55603027344	1	900	0	0	0	0.812873482704163	3	569837.658772182	5263044.51748654	2016-06-22	0
809	1011	2016	20161011	0	0	0	0	0	0	0	0	1.34936904907227	0	1.46830201148987	0.884955823421478	0	1.5056459903717	0	1.42784297466278	49.3790893554688	0	57.6380500793457	32.4483795166016	0	35.5499801635742	0	38.2457885742188	95.1598663330078	100	93.6776733398438	98.2300872802734	100	96.7377700805664	100	96.2774124145508	1	201.24609375	960.468627929688	1	300	0	0	0.910714328289032	0	2	568605.426311042	5263433.47135951	2016-04-20	0
810	1011	2016	20161011	0	0	0	0	0	0	0	0	2.112056016922	0	1.72741401195526	0	0	2.13299894332886	0	2.70270299911499	55.0503616333008	74.8299331665039	63.9143218994141	61.9468994140625	66.6666564941406	39.7323303222656	76.9230804443359	53.5441093444824	94.2211837768555	85.7142868041992	92.9003295898438	90.2654876708984	100	95.6085433959961	92.3076934814453	94.8495635986328	1	706.116088867188	814.984680175781	1	210	0	0	0.910714328289032	0	2	569128.777149527	5263365.72009553	2016-04-22	0
811	1011	2016	20161011	0	0	0	0	0	0	0	0	2.31739497184753	0	1.83105897903442	0	0	2.885822057724	0	2.75369691848755	65.5128631591797	27.210880279541	67.0236663818359	26.5486698150635	0	50.6064414978027	0	58.4735717773438	92.5197982788086	97.9591827392578	92.4857482910156	98.2300872802734	100	94.7302398681641	100	94.4416122436523	1	737.902404785156	997.246215820312	1	150	0	0	0.910714328289032	0	2	569088.622301705	5263179.58088157	2016-04-28	0
812	1011	2016	20161011	0	0	0	0	0	0	0	0	2.08272194862366	0	1.72741401195526	0	0	2.25846910476685	0	2.54972004890442	53.5836486816406	74.8299331665039	63.2809295654297	56.0471992492676	200	43.0782089233398	153.846206665039	49.9744987487793	94.719856262207	83.673469543457	92.986701965332	90.2654876708984	80	95.3575897216797	76.9230804443359	95.0535430908203	1	729.931518554688	782.304321289062	1	240	0	0	0.910714328289032	0	2	569146.817326342	5263392.2815748	2016-05-02	0
813	1011	2016	20161011	0	0	0	0	0	0	0	0	1.61337602138519	0	1.71013998985291	0	0	0.501882076263428	0	1.12187695503235	44.8811988830566	54.4217681884766	51.3617782592773	50.1474914550781	0	36.8046798706055	0	38.4157791137695	95.8052215576172	95.9183731079102	94.9732284545898	95.5752182006836	100	96.6122970581055	100	96.3793869018555	1	997.246215820312	394.588409423828	1	480	0	0	0.910714328289032	0	2	569387.989609806	5263784.30022558	2016-05-05	0
814	1011	2016	20161011	0	0	0	0	0	0	0	0	1.6720449924469	4.0816330909729	1.72741401195526	2.65486693382263	0	3.51317405700684	7.69230699539185	1.47883701324463	62.0905494689941	68.0272064208984	69.7875289916992	50.1474914550781	66.6666564941406	51.4429092407227	102.564102172852	52.6941986083984	92.9304809570312	95.9183731079102	92.2784576416016	97.3451309204102	100	94.9811782836914	92.3076934814453	93.8296813964844	1	492.036590576172	1154.51293945312	1	189.736694335938	0	0	0.910714328289032	0	2	568728.698794669	5263105.44666394	2016-05-22	0
815	1011	2016	20161011	0	0	0	0	0	0	0	0	2.112056016922	0	1.72741401195526	0	0	2.00752806663513	0	1.88679194450378	49.6724395751953	34.0136108398438	60.1140098571777	32.4483795166016	0	43.914680480957	0	42.3253402709961	95.2478713989258	95.9183731079102	93.4703826904297	92.9203567504883	100	95.3575897216797	100	95.8694534301758	1	720.624816894531	692.603820800781	1	240	0	0	0.910714328289032	0	2	569153.83027276	5263475.80842602	2016-05-24	0
816	1011	2016	20161011	0	0	0	0	0	0	0	0	1.70137894153595	6.12244892120361	1.6237690448761	3.53982305526733	40	1.38017594814301	15.3846101760864	1.37684905529022	40.5788612365723	61.2244911193848	54.6438598632812	41.2979393005371	400	23.8393993377686	153.846206665039	37.7358512878418	96.245231628418	93.8775482177734	94.2477111816406	96.4601669311523	60	97.490592956543	84.6153869628906	96.3284072875977	1	394.588409423828	715.611572265625	1	90	0	0	0.910714328289032	0	3	568830.265562139	5263568.0289913	2016-06-01	0
817	1011	2016	20161011	0	0	0	0	0	0	0	0	1.64270997047424	0	1.55467295646667	0	0	1.00376403331757	0	1.12187695503235	48.2057304382324	47.6190490722656	51.30419921875	38.3480796813965	0	43.0782089233398	0	42.1553611755371	95.3945465087891	97.9591827392578	94.7832107543945	97.3451309204102	100	96.3613586425781	100	95.9204483032227	1	1194.36206054688	499.299499511719	1	690	0	0	0	0.812873482704163	2	569594.217407736	5263750.53602232	2016-06-04	0
818	1011	2016	20161011	0	0	0	0	0	0	0	0	1.43737196922302	0	1.4164799451828	0	0	1.00376403331757	0	1.9887809753418	53.6814308166504	0	55.219669342041	56.0471992492676	0	38.4776191711426	0	58.3035888671875	94.719856262207	100	94.3168106079102	97.3451309204102	100	96.8632431030273	100	94.2886276245117	1	1368.2099609375	742.765075683594	1	930	0	0	0	0.812873482704163	2	569831.279647419	5263621.33092778	2016-06-06	0
819	1011	2016	20161011	0	0	0.0172741394490004	0	0	0	0	0	2.69873905181885	0	1.9692519903183	2.65486693382263	0	2.50940990447998	0	2.804692029953	81.8421936035156	27.210880279541	82.2824935913086	58.9970512390137	0	75.7005462646484	0	82.4409332275391	90.6130828857422	97.9591827392578	90.6892395019531	94.6902618408203	100	88.9586029052734	100	89.8521194458008	1	990.454528808594	1484.92395019531	1	60	0	0	0.910714328289032	0	2	568995.881280459	5262700.49977939	2016-06-27	0
820	1011	2016	20161011	0	0	0	0	0	0	0	0	1.02669405937195	0	1.29556095600128	0	0	2.63488101959229	0	1.58082604408264	67.4684677124023	74.8299331665039	65.8144836425781	58.9970512390137	0	58.5529098510742	51.2820510864258	62.0431709289551	91.9331207275391	93.8775482177734	92.5030212402344	94.6902618408203	100	94.7302398681641	100	93.2177429199219	3	453.982391357422	1323.06494140625	0	436.806610107422	0	1	0	0	2	568504.367398218	5263055.87971066	2016-07-01	0
821	1011	2016	20161011	0	0	0	0	0	0	0	0	1.90671801567078	0	1.64104294776917	0	0	2.50940990447998	0	2.14176392555237	62.8727912902832	54.4217681884766	58.7896614074707	38.3480796813965	266.666687011719	55.6252593994141	102.564102172852	63.233039855957	93.4878234863281	95.9183731079102	93.8849563598633	97.3451309204102	80	94.7302398681641	92.3076934814453	93.8806762695312	1	1290.34899902344	792.590698242188	1	810	0	0	0	0.812873482704163	2	569736.260655492	5263482.41087	2016-07-06	0
822	1011	2016	20161011	0	0	0	0	0	0	0	0	1.78938102722168	0	1.74468803405762	0	0	1.00376403331757	0	1.47883701324463	47.1301498413086	0	52.8012886047363	20.6489696502686	0	43.0782089233398	0	39.7756195068359	95.5118789672852	100	94.8523025512695	99.1150436401367	100	95.4830627441406	100	96.175422668457	1	917.823486328125	480	1	420	0	0	0.910714328289032	0	2	569318.980967537	5263691.77007125	2016-07-08	0
823	1011	2016	20161011	0	0	0	0	0	0	0	0	0.968025803565979	0	0.84643292427063	0	0	0.376411586999893	0	1.32585394382477	70.6952209472656	0	59.8261108398438	11.799409866333	0	78.6281890869141	0	81.4210433959961	91.3464431762695	100	92.779411315918	99.1150436401367	100	92.4717712402344	100	91.7389068603516	3	550.726806640625	1549.87097167969	0	764.852905273438	0	1	0	0	2	568149.242994406	5263040.29571736	2016-07-11	0
824	1011	2016	20161011	0	0	0.0172741394490004	0	0	0	0	0	1.99471998214722	0	1.74468803405762	5.30973386764526	0	4.3914680480957	0	2.39673590660095	72.7485961914062	13.6054401397705	67.5994720458984	58.9970512390137	0	90.7570037841797	0	80.0612030029297	92.3438034057617	100	92.5548477172852	94.6902618408203	100	91.2170562744141	100	91.381950378418	1	1353.66198730469	1047.85498046875	1	810.555419921875	0	0	0	0.812873482704163	2	569761.170493269	5263216.96716353	2016-07-13	0
825	1011	2016	20161011	0	0	0	0	0	0	0	0	1.056028008461	0	1.34738302230835	0	0	1.88205802440643	0	1.6318199634552	57.201530456543	95.2380981445312	61.0353012084961	53.097339630127	0	44.3329200744629	76.9230804443359	51.3343505859375	93.4584884643555	89.7959213256836	93.1076202392578	94.6902618408203	100	95.8594665527344	100	95.0535430908203	3	241.867706298828	1171.53698730469	0	450	0	1	0	0	2	568465.847514519	5263268.26282523	2016-07-18	0
826	1011	2016	20161011	0	0	0.0172741394490004	0	0	0	0	0	2.43473100662231	0	2.1419939994812	2.65486693382263	0	2.76035094261169	0	1.9887809753418	86.5356369018555	74.8299331665039	87.0616683959961	123.893798828125	0	87.4111328125	25.6410293579102	72.7519989013672	90.3490829467773	87.7550964355469	89.9291763305664	75.2212371826172	100	86.7001266479492	100	91.3309631347656	1	1060.23596191406	1653.27001953125	1	60	0	0	0.910714328289032	0	2	568877.556998049	5262548.86736545	2016-07-20	0
[truncated: 114,022 more rows]
